# Supplementary material for: Digital RNA sequencing using unique molecular identifiers enables ultrasensitive RNA mutation analysis
Source: Commun Biol. 2024 Mar 1;7:249. doi: 10.1038/s42003-024-05955-7 (PMC10907754; doi:10.1038/s42003-024-05955-7)
Supplement: Supplementary file 5 — Supplementary data 2 [file 42003_2024_5955_MOESM5_ESM.xlsx]

## Sheet: Supplementary Data 2
Supplementary Data 2. Mean number of consensus reads per amplicon in RNA dilution series.
Input (ng)	TP53_A	TP53_B	TP53_C	TP53_D	TP53_E
8.75	880.667	712.583	904.667	1027.33	986
17.5	2575.3	1921.66	2717.65	3319.16	2972.88
35	7099.81	4590.58	7174.61	10111.1	8505.32
70	7636.16	5066.67	7425.55	10683.2	9266.04
140	11402.6	6207.18	11382.4	16837.6	17642.7
