# Supplementary material for: Digital RNA sequencing using unique molecular identifiers enables ultrasensitive RNA mutation analysis
Source: Commun Biol. 2024 Mar 1;7:249. doi: 10.1038/s42003-024-05955-7 (PMC10907754; doi:10.1038/s42003-024-05955-7)
Supplement: Supplementary file 6 — Supplementary data 3 [file 42003_2024_5955_MOESM6_ESM.xlsx]

## Sheet: Supplementary Data 3
Supplementary Data 3. Barcoding PCR primer sequences.
Assay name	Gene	Multiplex panel	Fwd. primer [5´ - 3´]	Rev. primer [5´ - 3´]	Amplicon Length (bp)	Chra	Fwd. primer starta	Fwd. primer stopa	Rev. primer starta	Rev. primer stopa
TP53_A	TP53	TP53 panel	TGAGTCAGGCCCTTCTGTCT	GCCACCTGAAGTCCAAAAAG	77	17	7669615	7669634	7669691	7669672
TP53_B	TP53	TP53 panel	GTGGTGAGGCTCCCCTTT	ACTGGGACGGAACAGCTTTG	100	17	7673729	7673746	7673828	7673809
TP53_C	TP53	TP53 panel	AGGCGGCTCATAGGGCACCA	TGCGTGTGGAGTATTTGGATGACAGA	68	17	7674862	7674881	7674929	7674904
TP53_D	TP53	TP53 panel	GCCTCACAACCTCCGTCAT	TGGGTTGATTCCACACCCC	88	17	7675089	7675107	7675176	7675158
TP53_E	TP53	TP53 panel	GGCCCCTGTCATCTTCTGT	CAGAATGCAAGAAGCCCAGA	78	17	7676020	7676039	7676097	7676079
TP53_F	TP53	-	GCCGGTGTAGGAGCTGCTGGT	ACTGAAGACCCAGGTCCAGATGAA	86	17	7676121	7676141	7676206	7676183
HBB_A	HBB	HBB panel	CAGATGCTCAAGGCCCTTCATA	CCTTTGTTCCCTAAGTCCAACTACTAA	61	11	5225501	5225522	5225561	5225535
HBB_B	HBB	HBB panel	CCTTTAATAGAAATTGGACAGCAAGAAA	TGGCTAATGCCCTGGCCCACAAGTATCA	66	11	5225564	5225591	5225629	5225602
HBB_C	HBB	HBB panel	GTTCTCAGGATCCACGTGCAGCTTGTCA	CTGGCTCACCTGGACAACCTCAA	84	11	5226583	5226610	5226666	5226644
HBB_D	HBB	HBB panel	GCACCGAGCACTTTCTTGCCATGA	GGGATCTGTCCACTCCTGATGCTGTTA	73	11	5226680	5226703	5226752	5226726
HBB_E	HBB	HBB panel	CCCACAGGGCAGTAACGGCAGA	CTGACACAACTGTGTTCACTAGCAA	89	11	5226973	5226994	5227061	5227037
BRAF	BRAF	Hotspot mutation panel	TGGATCCAGACAACTGTTCAAACTGA	TTCTTCATGAAGACCTCACAGTAAAAA	102	7	140753286	140753311	140753387	140753361
EGFR_A	EGFR	Hotspot mutation panel	CTCTCTTGAGGATCTTGAAGGAAACTGA	GGGACCTTACCTTATACACCGTGCCGAA	90	7	55173964	55173991	55174053	55174026
EGFR_B	EGFR	Hotspot mutation panel	GCTGGGCATCTGCCTCACCTCCA	CATAGTCCAGGAGGCAGCCGAA	74	7	55181340	55181362	55181413	55181392
FLT3	FLT3	Hotspot mutation panel	GCCCCTGACAACATAGTTGGAATCA	CCCACGGGAAAGTGGTGAAGATA	80	13	28018470	28018494	28018549	28018527
KRAS	KRAS	Hotspot mutation panel	GAAAGCCCTCCCCAGTCCTCA	GTCTCTTGGATATTCTCGACACAGCA	84	12	25227289	25227309	25227372	25227347
MEK1	MEK1	Hotspot mutation panel	CGCAATCCGGAACCAGATCATAA	CGCTGTAGAACGCACCATAGAA	92	15	66436769	66436791	66436860	66436839
NOTCH1	NOTCH1	Hotspot mutation panel	CCGTGTGCGTCACGCTTGAAGA	TCCACTTCCTGCGGGAGCTCA	67	9	136504856	136504877	136504922	136504902
NRAS	NRAS	Hotspot mutation panel	GAGGAAGCCTTCGCCTGTCCTCATGTA	GAAACCTGTTTGTTGGACATACTGGATA	93	1	114713853	114713879	114713945	114713918
AZIN1	AZIN1	Breast cancer panel	GAATCTGCTCCCATGTTATCAAAGATAA	GGGTCCATCCTGTGATGAGCTTGA	102	8	102829344	102829371	102829445	102829422
HERC1	HERC1	Breast cancer panel	CTTTCCCTCCACTGCCGTGAGTTAAAA	CCAAGAAGTATCCTTTGACCCGGAGAAA	86	15	63686409	63686435	63686494	63686467
DICER1	DICER1	Breast cancer panel	TTGCACGGGTATTTCCTGCTTGTAGTAA	ATCAAAATCTCGCCAATGGCAGTTATGA	95	14	95103760	95103787	95103854	95103827
TTN	TTN	Breast cancer panel	CTGATCTTTTGAGATTGATGTCACAAAA	TGCCCCACTGGATTCTAAGGCAGTTA	97	2	178564868	178564895	178564964	178564939
SF3B1	SF3B1	Breast cancer panel	GTGTTACGGACATACTCATCCATGTTA	GGTCTGGCTACTATGATCTCTACCATGA	68	2	197402753	197402779	197402820	197402793
DOCK9	DOCK9	Breast cancer panel	GCCCACAAGAGCATGGAGCGTTA	CTGGTGACGCCGCAGAAGGGAAGCA	100	13	98860381	98860403	98860480	98860456
ZBTB7A	ZBTB7A	Breast cancer panel	GCGCTGACGAAGTCGATCTCGTACA	GCCTGCAGCCAGTACTTCAAGA	86	19	4054988	4055012	4055073	4055052
DLG2	DLG2	Breast cancer panel	GGGCAGGTACAATGCTCCCCACAA	GTCCAGCTTCAACAGGACCTTGT	99	11	84316850	84316873	84316948	84316926
DOPEY2	DOPEY2	Breast cancer panel	GCGTCCATGTACACGAGCCAGAA	CTCAAAGAGGCTGTCCTCTGGC	84	21	36246157	36246179	36246240	36246219
KMT2D	KMT2D	Breast cancer panel	GCTCCTCAGGCACAGGAGACA	TTGTCCCCCCAGGCTGAGGGACCACA	103	12	49051219	49051239	49051321	49051296
MYO9B	MYO9B	Breast cancer panel	GACTCGGAGACGTCGGCCAGCACCGAGA	CTTAATACTGACCTTCCGAGGCCCCC	79	19	17211708	17211735	17211786	17211761
CPE	CPE	Breast cancer panel	GCGCCGAAGCCCAGGAGCCCG	TAGCGGTGGTACTCGAAGGAGA	97	4	165379292	165379312	165379388	165379367
RAD21	RAD21	Breast cancer panel	CCACCATCATTTCCTTCTCCAAAATTA	ACCTCCTATTAGAGTCTGAACAGAGCA	112	8	116857275	116857301	116857386	116857360
ALOX15	ALOX15	Breast cancer panel	CTCATGGTGGCCACAACAATGA	AGCTCCATGAGCTGCAGTCTCA	73	17	4635790	4635811	4635862	4635841
aPrimer position in human reference genome GRCh38/hg38.
Fwd. BARCODE primer - additional sequence				GGACACTCTTTCCCTACACGACGCTCTTCCGATCTNNNNNNNNNNNNATGGGAAAGAGTGTCC[Fwd. primer]
Rev. BARCODE primer - additional sequence				GTGACTGGAGTTCAGACGTGTGCTCTTCCGATCT[Rev. primer]
Fwd, Forward; Rev, Reverse; Chr, Chromosome
