# Supplementary material for: Digital RNA sequencing using unique molecular identifiers enables ultrasensitive RNA mutation analysis
Source: Commun Biol. 2024 Mar 1;7:249. doi: 10.1038/s42003-024-05955-7 (PMC10907754; doi:10.1038/s42003-024-05955-7)
Supplement: Supplementary file 7 — Supplementary data 4 [file 42003_2024_5955_MOESM7_ESM.xlsx]

## Sheet: RT conditions
Number of raw reads
			TP53
RT condition	TP53_A	TP53_B	TP53_C	TP53_D	TP53_E
Transcriptor	147288	169520	205528	84440.9	156910
Superscript IV	58315.8	69233.5	59835.8	31461.9	48608.9
Sensiscript	9101.42	11434.5	6504.12	4835.04	3234.87
Primescript II	130096	154098	145403	91434.7	119519
Omniscript	90257.5	120575	86841.6	66604.7	73142.9
Grandscript	80747.2	71245.3	118213	38710.4	109403
Goscript	103102	83822.5	347193	26593.2	71159.2
Genomic DNA	120709	139577	218569	98880.9	170505
Number of raw reads used for data in Figure 2, Figure 3A-C and Figure 4
Mean values are shown

## Sheet: Omnsicript dilution curve
Number of raw reads
			TP53
RNA input (ng)	TP53_A	TP53_B	TP53_C	TP53_D	TP53_E
140	310617	144890	249348	185400	96839.2
70	153566	93996.4	143446	116528	76416.9
35	155269	91868.6	145020	120455	72512.5
17.5	42124.1	29215.3	38738.4	37888.2	23826.3
8.75	9635.47	8183.99	9603.04	9373.12	6670.37
Number of raw reads used for data in Figure 3D
Mean values are shown

## Sheet: Hotspot panel
Number of raw reads
			Hot-spot mutation panel
RNA input (ng)	BRAF	EGFR_A	EGFR_B	FLT3	KRAS	MEK1	NOTCH1	NRAS
200	11773.4	19944.9	77482.4	139.75	42170.3	135018	16900.3	157831
5	2958.65	4722.41	15599.4	0	3247.94	23565.2	1322.62	20554.1
1	47.1633	58.2941	384.322	0	118.045	345.291	44	303.93
Number of raw reads used for data in Figure 3D
Mean values are shown

## Sheet: TP53 mutation
Number of raw reads
Theoretical VAF (%)	TP53_F
25	999679
5	944787
1.25	999849
0.31	999254
0.078	999861
0 (wild-type)	969842
Genomic DNA	361126
Number of raw reads used for data in Figure 6A-C
Mean values are shown

## Sheet: Breast cancer
Number of raw reads
Sample type	ALOX15	AZIN1	CPE	DICER1	DLG2	DOCK9	DOPEY2	HERC1	KMT2D	MYO9B	RAD21	SF3B1	TTN	ZBTB7A
Complementary DNA	774.954	2822.72	1021.13	3366.57	89.5705	382.051	6788.51	11288.8	2369.64	5317.16	237.153	35087	297.271	15549.5
Genomic DNA	32492.6	3954	1104.8	5488.21	7183.83	5177.55	28010.5	30730.7	2553.99	17508.8	0	33193.2	10413.3	6226.15
Reference genomic DNA	32809.3	3404.03	895.599	6456.16	9998.31	6711.94	25518	25753.4	2549.26	17218.7	122	31915.5	9858.81	9149.78
Number of raw reads used for data in Figure 6D
Mean values are shown
Dilution	SF3B1
1:4	18258.5
1:16	10513.2
1:64	5155.82
1:256	4901.82
0 (wildtype)	106484
Number of raw reads used for data in Supplemental Figure XX

## Sheet: Liquid biopsy
Number of raw reads
			HBB							Hot-spot mutation panel												Breast cancer panel
Sample type	HBB_A	HBB_B	HBB_C	HBB_D	HBB_E		BRAF	EGFR_A	EGFR_B	FLT3	KRAS	MEK1	NOTCH1	NRAS		ALOX15	AZIN1	CPE	DICER1	DLG2	DOCK9	DOPEY2	HERC1	KMT2D	MYO9B	RAD21	SF3B1	TTN	ZBTB7A
Complementary DNA	92750.1	65648.7	23012.9	34193.5	9210.57		80.4796	0	32	29	132.595	73	13	256.539		0	68.6667	0	32.6026	18.5	6	23.3248	5	26.5	13.8	94.1552	19.6667	13.9783	7
Genomic DNA	110366	129469	27652.8	69220.3	16001.4
Number of raw reads used for data in Figure 7A-E
Mean values are shown
