# Supplementary material for: Digital RNA sequencing using unique molecular identifiers enables ultrasensitive RNA mutation analysis
Source: Commun Biol. 2024 Mar 1;7:249. doi: 10.1038/s42003-024-05955-7 (PMC10907754; doi:10.1038/s42003-024-05955-7)
Supplement: Supplementary file 8 — Supplementary data 5 [file 42003_2024_5955_MOESM8_ESM.xlsx]

## Sheet: Figure 2
Figure 2. Digital sequencing using UMIs.
	Transcriptor						Omniscript						Genomic DNA
Position	Raw reads			Error-corrected reads			Raw reads			Error-corrected reads			Raw reads			Error-corrected reads
7673750	0.075235	0.071639	0.088596	0	0	-0.033	0.566532	0.598863	0.554671	0	-0.06648	-0.05269	0.10575	0.087097	0.123434	0	0	-0.07541
7673751	0.254589	0.233661	0.251533	-0.12327	-0.07818	-0.13199	0.503608	0.523073	0.492621	-0.13434	0	0	0.247164	0.2556	0.271367	0	0	0
7673752	0.132979	0.115396	0.103259	-0.06164	0	-0.03299	0.6744	0.716267	0.621272	-0.06717	-0.13295	0	0.135118	0.129059	0.158918	-0.06874	-0.1267	-0.0754
7673753	0.126833	0.143247	0.133549	0	0	0	0.431253	0.447199	0.416804	0	0	0	0.179933	0.136679	0.208738	0	0	0
7673754	0.113694	0.156307	0.126637	-0.06163	-0.46904	-0.13198	0.060089	0.051985	0.044064	0	0	0	0.104302	0.099796	0.120827	0	0	0
7673755	0.077002	0.079033	0.073435	0	-0.03909	-0.03299	0.475976	0.514369	0.486052	0	0	0	0.086137	0.071218	0.098896	0	0	-0.07539
7673756	0.033234	0.042631	0.040376	-0.06163	-0.15635	-0.16496	0.091983	0.112149	0.093608	0	-0.06648	0	0.028003	0.027332	0.03295	0	0	0
7673757	0.094485	0.119381	0.103239	-0.06163	-0.23452	-0.13197	0.971457	1.01756	0.997336	0	0	-0.05268	0.107131	0.099814	0.130134	0	0	0
7673758	0.111074	0.134142	0.119739	0	-0.27361	-0.03299	0.255303	0.278051	0.25192	0	-0.06647	0	0.117604	0.106152	0.133483	0	0	0
7673759	0.139918	0.131846	0.132116	0	-0.03909	-0.03299	0.560227	0.554178	0.492001	0	0	0	0.126697	0.137928	0.163879	0	0	0
7673760	0.119816	0.106848	0.10322	-0.06163	-0.07817	0	0.354723	0.391017	0.332375	0	0	0	0.121802	0.090255	0.141079	0	0	0
7673761	0.104083	0.088668	0.099103	0	0	0	0.437226	0.461123	0.423813	-0.06716	-0.06647	0	0.090315	0.101072	0.1318	0	0	0
7673762	0.139987	0.108014	0.119781	-0.06163	0	-0.09897	0.493447	0.516666	0.496684	0	0	0	0.126031	0.099831	0.149602	0	0	0
7673763	0.275458	0.236971	0.249539	-0.12327	0	-0.03299	0.371458	0.417323	0.327427	0	0	0	0.269474	0.228795	0.330292	0	0	0
7673764	0.16362	0.143837	0.157419	-0.12327	0	0	0.73999	0.842709	0.742789	0	0	0	0.156157	0.148155	0.204525	0	0	0
7673765	0.211707	0.206368	0.208766	0	0	-0.06598	0.34322	0.407167	0.346585	0	0	0	0.208672	0.21488	0.254341	0	-0.06335	0
7673766	0.113668	0.096032	0.103662	-0.1849	-0.07817	0	0.273824	0.299666	0.251693	0	0	0	0.10848	0.105489	0.096289	0	0	0
7673767	0.048968	0.047738	0.054129	-0.06163	0	-0.09897	0.314147	0.314216	0.296373	0	0	-0.05268	0.039896	0.036862	0.039701	0	0	0
7673768	0.083941	0.073308	0.078896	-0.06163	-0.07817	-0.06598	0.356336	0.376159	0.341065	0	0	0	0.081192	0.070545	0.07349	0	0	0
7673769	0.494019	0.460261	0.485722	0	0	0	0.500727	0.559188	0.515694	0	0	0	0.518603	0.446119	0.619104	-0.06874	0	0
7673770	0.218574	0.18014	0.194468	-0.12327	-0.11726	-0.03299	0.351575	0.375173	0.321758	0	0	0	0.172159	0.178561	0.193414	0	0	0
7673771	0.421406	0.419373	0.417844	-0.06163	0	-0.06598	0.254083	0.29595	0.238614	-0.13432	-0.06647	0	0.447197	0.40925	0.536318	0	0	0
7673772	0.350644	0.342164	0.353701	-0.06163	-0.23451	-0.13196	0.450011	0.490772	0.462657	-0.26864	0	-0.21071	0.314289	0.381978	0.42239	0	-0.19005	-0.07538
7673773	0.852511	0.792198	0.833467	-0.06163	-0.07817	0	0.41994	0.459735	0.442685	0	-0.06647	-0.10536	0.815335	0.784189	1.02207	0	-0.1267	-0.07538
7673774	0.292876	0.269914	0.280688	-0.06163	-0.19543	0	0.397465	0.465226	0.409687	0	0	-0.10536	0.312813	0.261171	0.369072	-0.06874	-0.06335	-0.07538
7673775	0.177462	0.130127	0.152266	-0.12327	-0.07817	-0.09897	0.409652	0.395106	0.398015	0	0	-0.10536	0.142762	0.144242	0.146112	0	-0.06335	0
7673776	0.431061	0.384172	0.41328	-0.06163	-0.03909	-0.03299	0.61968	0.683703	0.587063	-0.06716	0	0	0.467538	0.401007	0.538025	-0.27495	0	-0.07538
7673777	0.509155	0.465085	0.491051	-0.06163	0	-0.06598	0.802317	0.881951	0.82201	-0.06716	0	0	0.477574	0.419679	0.58396	0	-0.06335	-0.07538
7673778	0.172287	0.14666	0.157807	-0.1849	-0.07817	-0.03299	0.430206	0.475068	0.441924	0	0	0	0.161725	0.172912	0.200216	0	-0.06335	0
7673779	0.0542	0.05001	0.052749	-0.06163	-0.03909	-0.13196	0.273698	0.270307	0.233696	0	0	0	0.04479	0.045123	0.052368	0	0	0
7673780	0.152967	0.155138	0.145837	0	-0.03909	-0.03299	0.279214	0.267484	0.268697	0	0	0	0.147638	0.141072	0.190859	0	0	0
7673781	0.086532	0.093753	0.099052	-0.06163	-0.11726	-0.03299	0.350414	0.350261	0.313359	0	0	0	0.090957	0.080695	0.098806	0	0	0
7673782	0.196683	0.177288	0.172905	-0.24653	-0.11726	-0.09897	0.343894	0.415787	0.366988	0	0	0	0.147656	0.167782	0.19254	0	0	0
7673783	0.120617	0.13409	0.123809	0	-0.03909	-0.03299	0.601726	0.640641	0.604161	0	0	-0.05268	0.117542	0.112462	0.130038	0	0	0
7673784	0.232489	0.226144	0.21781	-0.06163	0	-0.03299	0.655811	0.73595	0.66925	0	0	0	0.198	0.202048	0.26176	0	0	0
7673785	0.083027	0.070457	0.07153	-0.06163	0	0	0.421051	0.47077	0.431281	0	0	0	0.076959	0.071163	0.079367	0	-0.06335	-0.07538
7673786	0.075183	0.067636	0.072924	-0.12327	-0.15634	-0.13196	0.313218	0.315072	0.289624	-0.06716	-0.06647	-0.05268	0.06508	0.069276	0.076857	0	0	0
7673787	0.19491	0.163658	0.195343	0	0	-0.09897	0.352572	0.380592	0.379009	0	0	-0.05268	0.19591	0.190625	0.227981	0	-0.1267	-0.07538
7673788	0.320762	0.285243	0.282	0	0	-0.03299	0.50939	0.585632	0.523009	0	0	0	0.290332	0.263708	0.363096	0	0	0
7673789	0.221956	0.210239	0.194387	-0.12327	-0.31268	-0.26392	0.558481	0.535752	0.502723	-0.13432	0	0	0.186073	0.198883	0.216141	0	0	0
7673790	0.097875	0.094329	0.090317	-0.06163	-0.07817	0	0.508861	0.55024	0.508895	0	0	0	0.088141	0.091502	0.103853	0	-0.06335	0
7673791	0.097871	0.078417	0.080228	-0.24653	-0.03909	0	0.442121	0.409888	0.425576	0	0	-0.10536	0.081839	0.078156	0.089497	0	0	-0.07538
7673792	0.675558	0.606942	0.62269	0	-0.07817	-0.13196	0.399955	0.449857	0.391863	-0.06716	0	-0.05268	0.602334	0.646297	0.776883	0	-0.06335	0
7673793	1.53861	1.49272	1.499	-0.12327	0	-0.32988	0.546939	0.619668	0.490853	-0.13432	-0.06647	0	1.55121	1.52425	1.99149	-0.13748	-0.06335	-0.22614
7673794	0.11156	0.099959	0.078191	-0.1849	-0.03909	-0.06597	0.33629	0.375189	0.322592	0	0	0	0.080965	0.08826	0.102074	0	-0.06335	0
7673795	0.08889	0.098824	0.080927	-0.12327	-0.23451	-0.09895	0.159401	0.188202	0.150775	0	-0.06647	0	0.068402	0.073016	0.074233	0	0	0
7673796	0.055772	0.056794	0.066751	-0.06163	-0.07817	-0.06597	0.22038	0.232806	0.205185	0	-0.06647	0	0.064213	0.054603	0.056515	-0.13748	0	0
7673797	0.143786	0.129504	0.139916	-0.43143	-0.23451	-0.36281	0.385655	0.450401	0.392676	0	0	-0.05268	0.09702	0.111122	0.109667	0	0	0
7673798	0.059252	0.076103	0.061261	-0.3698	-0.42994	-0.16492	0.448409	0.463932	0.429799	0	0	-0.05268	0.043968	0.044442	0.038799	0	0	0
7673799	0.110674	0.080088	0.070413	-0.67797	-0.46902	-0.32983	0.333981	0.400262	0.357507	0	0	-0.10536	0.039787	0.044448	0.063267	0	-0.06335	0
7673800	0.040083	0.044867	0.058061	0	0	-0.06597	0.235544	0.238414	0.248038	0	0	-0.05268	0.05095	0.046982	0.0582	0	0	-0.07538
7673801	0.04183	0.052257	0.054412	-0.24653	-0.19543	-0.16491	0.350047	0.418551	0.36728	0	0	0	0.027223	0.031748	0.039648	0	0	0
7673802	0.068842	0.060775	0.061725	-0.12327	-0.03909	0	0.342482	0.352074	0.365129	0	0	0	0.063519	0.074285	0.068327	0	-0.19005	0
7673803	0.521396	0.527285	0.531509	0	-0.03909	-0.1979	0.201749	0.170139	0.191534	0	0	0	0.532814	0.553269	0.661676	0	-0.06335	-0.07538
7673804	0.072353	0.063627	0.06677	-0.06163	0	-0.03298	0.369776	0.397616	0.386571	-0.06716	0	0	0.05027	0.071131	0.086907	0	0	0
7673805	0.113328	0.099426	0.098333	-0.06163	-0.07817	-0.13193	0.324809	0.317616	0.345308	-0.06716	0	-0.10536	0.0796	0.102258	0.103797	0	0	0
7673806	0.02877	0.033523	0.032019	0	-0.11726	-0.03298	0.116389	0.144689	0.136466	0	0	0	0.021647	0.026677	0.031225	0	-0.06335	0
7673807	0.205756	0.182387	0.207662	0	-0.03909	-0.03298	0.548341	0.57522	0.570125	0	0	0	0.213681	0.224222	0.238823	-0.06874	0	0
7673808	0.371708	0.353104	0.366144	-0.06163	-0.07817	-0.1979	0.931963	0.952632	0.901429	-0.20148	0	-0.10536	0.363349	0.327952	0.43743	0	0	0

## Sheet: Figure 3
Figure 3. Reverse transcription properties.
a
Complementary DNA yield (x10^3).
Genomic DNA			Goscript			Grandscript			Omniscript			Primescript II			Sensiscript			Superscript IV			Transcriptor
12.2836	12.6823	11.2304	11.7274	12.0825	12.1974	8.71301	6.44802	8.46227	11.0151	11.2672	13.8578	17.7023	16.2613	9.57357	4.88166	2.60102	4.54426	1.44739	3.56951	0.951693	14.8275	19.6696	24.8425
b
Complementary DNA yield per amplicon (x10^3).
Amplicon	Transcriptor			Superscript IV			Sensiscript			Primescript II			Omniscript			Grandscript			Goscript			Genomic DNA
TP53_A	15.3906	19.4527	24.699	2.135	4.87268	1.53271	1.595	0.777	1.413	16.1345	14.9783	9.53376	11.2779	11.4816	13.5524	9.13537	6.80542	9.27616	12.627	12.4062	14.1399	10.0818	10.3647	9.386
TP53_B	16.2248	25.5842	30.3122	1.82387	4.62148	1.20483	1.853	1.04586	1.775	22.5693	21.1547	11.725	14.8895	15.0434	18.9826	10.188	7.25092	9.73367	8.86976	9.0076	7.33117	14.5478	15.785	13.2653
TP53_C	18.875	21.2953	30.1276	1.457	3.24948	0.955957	0.937478	0.453913	0.850435	18.6693	17.8768	9.38248	9.19674	9.91396	12.2078	11.4794	8.19883	10.4372	43.9533	44.1737	49.9234	15.7256	15.1417	13.7164
TP53_D	9.29128	11.7805	15.7104	0.612	1.9018	0.32	0.818	0.41	0.728922	13.0765	12.2537	6.73653	8.01647	8.26353	10.1957	4.89276	3.79565	4.62086	2.21274	2.6052	2.34974	9.47751	9.83267	8.979
TP53_E	16.8234	19.6838	24.9685	1.26077	2.985	0.804	0.544	0.326	0.55	16.868	13.954	9.95	9.5319	9.72382	11.6946	9.2688	7.219	9.44885	8.97495	10.2488	8.8799	12.4079	12.2166	11.2186
c
Coefficient of variation across individual RT conditions calculated using consensus reads.
Genomic DNA	Goscript	Grandscript	Omniscript	Primescript II	Sensiscript	Superscript IV	Transcriptor
6.218	2.041	15.77	13.06	29.89	30.7	69.89	25.32
d
Dynamic range of omniscript. Mean consensus reads per amplicon across 3 sequencing replicates.
	TP53_A			TP53_B			TP53_C			TP53_D			TP53_E
Input (ng)	Replicate 1	Replicate 2	Replicate 3	Replicate 1	Replicate 2	Replicate 3	Replicate 1	Replicate 2	Replicate 3	Replicate 1	Replicate 2	Replicate 3	Replicate 1	Replicate 2	Replicate 3
8.75	826	905	911	698.75	671	768	918	953	843	1019	930	1133	944	959	1055
17.5	2687.95	2553	2484.94	1943.97	2037	1784	2876.94	2683	2593	3494.96	3541.7	2920.83	2976	3114	2828.63
35	3669.75	11363.8	6265.89	2600	7152.77	4018.97	3825.88	11681	6016.94	4663.83	17433.9	8235.7	4489.53	14146.7	6879.79
70	8659.73	6343.97	7904.78	5644.73	4166.9	5388.38	8083.92	6172.8	8019.92	11274.7	9086.87	11688	10374.6	7311.61	10111.9
140	5442.86	11558.6	17206.4	3486.85	6646.7	8488	7225.86	11653.6	15267.8	10538.8	15371.1	24603	12137.6	17484.7	23305.7
e
Complementary DNA yield for hotspot mutation panel (x10^3).
Input (ng)	BRAF			EGFR_A			EGFR_B			FLT3			KRAS			MEK1			NOTCH1			NRAS
200ng	0.563	0.524	0.583	0.894	0.848	0.944	2.373	2.462	2.75	0.003	0	0.006	2.058	2.207	2.501	3.924	3.854	3.987	0.683	0.505	0.681	6.223	6.01	6.622
5ng	0.027	0.026	0.033	0.043	0.053	0.039	0.129	0.119	0.223	0	0	0	0.037	0.066	0.086	0.151	0.139	0.197	0.013	0.016	0.042	0.14	0.229	0.329
1ng	0.006	0.002	0	0.006	0.003	0.002	0.022	0.02	0.013	0	0	0	0.004	0.013	0.007	0.023	0.016	0.013	0	0.002	0.003	0.023	0.013	0.026

## Sheet: Figure 4
Figure 4. Error rates in digital RNA sequencing.
a
Mean error rates.
Genomic DNA			Goscript			Grandscript			Omniscript			Primescript II			Sensiscript			Superscript IV			Transcriptor
0.001543	0.001788	0.001865	0.002322	0.002334	0.002244	0.007184	0.006914	0.008263	0.002334	0.002352	0.002214	0.007812	0.008651	0.007607	0.001106	0.001043	0.001709	0.017302	0.018932	0.015614	0.012411	0.013822	0.01328
b
Error rate per individual assay.
Assay	Genomic DNA			Goscript			Grandscript			Omniscript			Primescript II			Sensiscript			Superscript IV			Transcriptor
TP53_A	0.000261	0.001016	0.000841	0.003543	0.005515	0.004095	0.024774	0.022813	0.026668	0.0007	0.003438	0.001553	0.019083	0.020555	0.02153	0	0.003387	0	0.050536	0.042123	0.032616	0.022228	0.023133	0.021628
TP53_B	0.001309	0.002514	0.001915	0.002326	0.001233	0.001949	0.002337	0.002189	0.002935	0.002452	0.001266	0.002425	0.005275	0.005777	0.00555	0.000857	0.001517	0.001789	0.006092	0.009617	0.018445	0.008707	0.009306	0.008064
TP53_C	0.000829	0.001148	0.000634	0.001187	0.001772	0.001742	0.004166	0.006362	0.004582	0.001418	0.002631	0.002493	0.007452	0.010215	0.006951	0	0	0.005109	0.026857	0.026757	0.009096	0.015893	0.021845	0.01977
TP53_D	0.002896	0.001813	0.002193	0.001228	0.003712	0.001114	0.001772	0.002507	0.002258	0.001464	0.001669	0.001971	0.002404	0.005934	0.004133	0.003117	0.006365	0.003704	0.00318	0.003147	0.003796	0.001028	0.002885	0.001496
TP53_E	0.001813	0.001228	0.001114	0.002507	0.001464	0.001971	0.005934	0.003117	0.003704	0.003147	0.001028	0.001496	0.004002	0.003225	0.001759	0.004596	0	0	0.015864	0.01675	0.018657	0.011442	0.010669	0.013717
c
Linear relationship between total number of non-reference molecules compared with total number of detected molecules using consensus reads.
	Mean coverage	Total errors
Genomic DNA	12065.4	44
Goscript	12002.4	57.6667
Grandscript	7874.43	130
Omniscript	12046.7	57.6667
Primescript II	14512.4	247.667
Sensiscript	1002.25	2.66667
Superscript IV	1989.53	88
Transcriptor	19779.9	566.667
d
Error correction factor using UMIs.
Genomic DNA			Goscript			Grandscript			Omniscript			Primescript II			Sensiscript			Superscript IV			Transcriptor
129.724	107.219	131.081	80.5537	95.0269	84.2987	27.6473	27.5679	24.7703	183.491	193.74	192.89	58.543	54.4066	62.9773	402.887	396.303	257.599	30.2638	24.688	32.3663	16.9164	14.8558	15.5851
e
Error rates for individual assays in the hotspot mutation panel.
BRAF			EGFR_A			EGFR_B			FLT3			KRAS			MEK1			NOTCH1			NRAS
0	0	0	0	0.003468	0	0.004359	0.001401	0.001254	0	0	0	0.001313	0.001225	0	0.00488	0.002208	0.000534	0	0.016534	0	0.001269	0.001751	0.004371
f
Error correction factor using UMIs for hotspot mutation panel.
BRAF	EGFR_A	EGFR_B	FLT3	KRAS	MEK1	NOTCH1	NRAS
N/A	N/A	31.8706	N/A	162.079	34.7239	N/A	159.887
N/A	55.9	88.0593	N/A	169.476	76.3791	12.4612	115.373
N/A	N/A	103.035	N/A	N/A	338.818	N/A	49.2877

## Sheet: Figure 5
Figure 5. Types of errors in digital RNA sequencing.
a
Sequence-context dependent errors.
Position	Genomic DNA	Goscript	Grandscript	Omniscript	Primescript II	Sensiscript	Superscript IV	Transcriptor
7669634	0	2.64e-05	0	0	4.13e-05	0	0	8.67e-05
7669635	0	0	0	0	0	0	0	0.000169
7669636	0	0.000104	0	0	3.5e-05	0	0	6.13e-05
7669637	0	7.73e-05	0	2.9e-05	7.63e-05	0	0	0.000153
7669638	0	0	4.9e-05	0	3.5e-05	0	0	0.000395
7669639	3.55e-05	0	0.000122	0	2.23e-05	0	0	5.14e-05
7669640	0	0	3.59e-05	0.000112	7.95e-05	0	0	0.000163
7669641	6.43e-05	7.35e-05	3.65e-05	2.9e-05	4.45e-05	0	0	0.000116
7669642	0	5.33e-05	3.59e-05	0	6.68e-05	0	0	1.35e-05
7669643	0	0	0	0	0	0	0	0.000161
7669644	0	2.36e-05	0	2.9e-05	5.72e-05	0	0	1.35e-05
7669645	0	0.000749	0.00852	0.000137	0.005863	0	0.01377	0.004324
7669646	0	2.36e-05	0	2.9e-05	0	0	0	0.00015
7669647	0	0	0	0	6.99e-05	0	0	0.000193
7669648	0	2.69e-05	0	0	4.29e-05	0	0	3.52e-05
7669649	0	2.69e-05	0	0	9.69e-05	0	0	9.64e-05
7669650	0	2.69e-05	0	5.81e-05	4.13e-05	0	0	0.00017
7669651	3.55e-05	5.33e-05	0.000108	0	0.000423	0	0.000156	0.000283
7669652	0	0	0	0	0	0	6.84e-05	0.000165
7669653	3.55e-05	2.36e-05	3.65e-05	8.27e-05	2.23e-05	0	6.84e-05	1.71e-05
7669654	0	0.000124	0	5.36e-05	2.23e-05	0	0.000354	4.05e-05
7669655	6.43e-05	0	4.9e-05	7.87e-05	2.07e-05	0	0.000137	7.48e-05
7669656	0	0	3.65e-05	0	2.23e-05	0	0.000442	2.17e-05
7669657	3.31e-05	2.64e-05	0	0	2.23e-05	0	0	1.71e-05
7669658	0	5e-05	0	0	4.29e-05	0	0	8.29e-05
7669659	0	2.64e-05	0	0	4.13e-05	0	0.000423	0.000167
7669660	0	0	3.65e-05	0	5.56e-05	0	0	0
7669661	0	2.36e-05	0	0	6.68e-05	0	0	0.000122
7669662	0	0	0	0	2.07e-05	0	0	3.88e-05
7669663	0	0	0	2.96e-05	2.23e-05	0	0	0.000327
7669664	0	0	0	0	5.72e-05	0	0	4.78e-05
7669665	0	0	7.24e-05	2.46e-05	0.000126	0	0.000156	0.000304
7669666	0	0	3.65e-05	0	2.07e-05	0.000429	0	0.000109
7669667	0	0	0.000109	0	0	0	0	9.11e-05
7669668	0	7.4e-05	0	2.9e-05	9.06e-05	0	6.84e-05	1.35e-05
7669669	0	2.64e-05	4.9e-05	0	0	0	0	0.000106
7669670	0	2.64e-05	3.65e-05	0	5.56e-05	0	0.000156	8.29e-05
7669671	0	0	3.65e-05	0	4.45e-05	0	6.84e-05	2.17e-05
7673746	0	0	0	0	1.48e-05	0	0	0.000102
7673747	0	3.76e-05	6.54e-05	1.76e-05	4.42e-05	0	0.00193	5.01e-05
7673748	0	0	0	0	3.05e-05	0	7.22e-05	2.61e-05
7673749	0	0	0	0	1.58e-05	0	0	6.31e-05
7673750	2.51e-05	3.76e-05	0	3.97e-05	4.73e-05	0	0	1.1e-05
7673751	0	8.31e-05	3.42e-05	4.48e-05	6.21e-05	0	0	0.000111
7673752	9.03e-05	0	0	6.67e-05	0.000137	0	0.000277	3.15e-05
7673753	0	0	0.000171	0	0	0	0	0
7673754	0	0	3.27e-05	0	0	0	7.21e-05	0.000221
7673755	2.51e-05	8.3e-05	0	0	4.73e-05	0	0	2.4e-05
7673756	0	0	0	2.22e-05	3.15e-05	0	0	0.000128
7673757	0	0	0	1.76e-05	0	0	0	0.000143
7673758	0	0	3.42e-05	2.22e-05	3.05e-05	0	0	0.000102
7673759	0	0	0	0	0.000104	0	0.000183	2.4e-05
7673760	0	0	0	0	0	0	0.000277	4.66e-05
7673761	0	0	0	4.45e-05	0	0	0	0
7673762	0	4.55e-05	0	0	2.84e-05	0	0.000144	5.35e-05
7673763	0	3.7e-05	0	0	0	0	0	5.21e-05
7673764	0	0	0	0	9.05e-05	0	0	4.11e-05
7673765	2.11e-05	3.76e-05	0	0	2.84e-05	0	0	2.2e-05
7673766	0	0	0	0	2.84e-05	0	0	8.77e-05
7673767	0	0	0	1.76e-05	5.9e-05	0.000319	0	5.35e-05
7673768	0	0	0	0	6.01e-05	0	0	6.86e-05
7673769	2.29e-05	3.76e-05	0	0	7.27e-05	0	0	0
7673770	0	0	0	0	2.95e-05	0	0	9.12e-05
7673771	0	8.3e-05	0	6.69e-05	7.27e-05	0	0	4.25e-05
7673772	8.85e-05	0.000129	3.42e-05	0.00016	0.000121	0	0	0.000143
7673773	6.74e-05	3.7e-05	3.27e-05	5.73e-05	5.69e-05	0	0	4.66e-05
7673774	6.92e-05	0	6.7e-05	3.51e-05	8.74e-05	0	0	8.57e-05
7673775	2.11e-05	0	8.02e-05	3.51e-05	6.21e-05	0	0.000144	0.0001
7673776	0.000117	3.7e-05	3.27e-05	2.24e-05	8.85e-05	0	0	4.46e-05
7673777	4.62e-05	0	3.42e-05	2.24e-05	5.69e-05	0	0	4.25e-05
7673778	2.11e-05	0	6.54e-05	0	1.48e-05	0	7.21e-05	9.87e-05
7673779	0	3.76e-05	0	0	2.95e-05	0	0	7.76e-05
7673780	0	0	0	0	0	0	0.000327	2.4e-05
7673781	0	0	0	0	3.05e-05	0	7.21e-05	7.06e-05
7673782	0	3.7e-05	6.85e-05	0	3.15e-05	0	0.000144	0.000154
7673783	0	0	0	1.76e-05	0	0.00018	0	2.4e-05
7673784	0	0	0	0	1.48e-05	0	0	3.15e-05
7673785	4.62e-05	0	4.6e-05	0	6.21e-05	0	0	2.05e-05
7673786	0	0	3.42e-05	6.21e-05	8.95e-05	0	0	0.000137
7673787	6.74e-05	0	3.42e-05	1.76e-05	3.05e-05	0	0	3.3e-05
7673788	0	0	0	0	0	0	0	1.1e-05
7673789	0	0	3.27e-05	4.48e-05	5.8e-05	0	7.21e-05	0.000233
7673790	2.11e-05	0	3.42e-05	0	5.69e-05	0	0	4.66e-05
7673791	2.51e-05	0	0	3.51e-05	1.48e-05	0	0.000624	9.52e-05
7673792	2.11e-05	3.7e-05	3.27e-05	3.99e-05	3.15e-05	0	0	7e-05
7673793	0.000142	3.7e-05	0	6.69e-05	7.57e-05	0.000188	0	0.000151
7673794	2.11e-05	0	0	0	4.32e-05	0	7.21e-05	9.67e-05
7673795	0	0	7.87e-05	2.22e-05	2.84e-05	0	0	0.000152
7673796	4.58e-05	0	0	2.22e-05	3.15e-05	0	0	6.86e-05
7673797	0	0	0.000147	1.76e-05	0.000299	0	0.001593	0.000343
7673798	0	3.76e-05	0	1.76e-05	6.01e-05	0	0	0.000322
7673799	2.11e-05	8.3e-05	3.42e-05	3.51e-05	7.48e-05	0.000188	7.21e-05	0.000492
7673800	2.51e-05	3.7e-05	0	1.76e-05	0.000334	0	0.000552	2.2e-05
7673801	0	0	0.000114	0	0.000196	0	0	0.000202
7673802	6.34e-05	4.55e-05	0	0	0.000105	0	0.000183	5.41e-05
7673803	4.62e-05	0	3.42e-05	0	2.95e-05	0	7.21e-05	7.9e-05
7673804	0	7.52e-05	0	2.24e-05	8.64e-05	0	0	3.15e-05
7673805	0	4.55e-05	9.19e-05	5.75e-05	1.48e-05	0	0.000144	9.06e-05
7673806	2.11e-05	0	3.27e-05	0	4.53e-05	0	7.21e-05	5.01e-05
7673807	2.29e-05	0	3.42e-05	0	6.01e-05	0	0	2.4e-05
7673808	0	0	3.27e-05	0.000102	3.15e-05	0	0	0.000113
7674881	0	7.55e-06	3.19e-05	0	7.11e-05	0	0	0.000249
7674882	2.43e-05	0	0	0	5.52e-05	0	0	2.87e-05
7674883	2.12e-05	7.55e-06	4.07e-05	0	0.000251	0	0	1.57e-05
7674884	0	7.55e-06	3.19e-05	0	0	0	0	0.000137
7674885	2.2e-05	7.55e-06	0	0	0.00027	0	0.000349	8.48e-05
7674886	0	3.7e-05	5.81e-05	0	8.97e-05	0	0	0.000115
7674887	0	6.68e-06	3.19e-05	0	0	0	0	3.32e-05
7674888	0	7.55e-06	0	2.73e-05	5.59e-05	0	0.000103	8.43e-05
7674889	0	1.43e-05	0	3.36e-05	0	0	0.000349	0.000215
7674890	0	0	3.19e-05	0.000106	5.59e-05	0	0	0.000156
7674891	2.12e-05	3.52e-05	6.97e-05	3.36e-05	7.46e-05	0	0	2.87e-05
7674892	0	6.68e-06	3.19e-05	0	0.000438	0	0.000103	0.00014
7674893	4.4e-05	6.68e-06	0	3.36e-05	1.79e-05	0	0	5.54e-05
7674894	0	2.18e-05	0	0	0	0.000392	0.000103	4.9e-05
7674895	0	2.84e-05	0.000192	6.35e-05	7.2e-05	0	0.002193	0.000424
7674896	0	1.34e-05	3.19e-05	5.46e-05	7.14e-05	0	0	0.000327
7674897	0	1.43e-05	0	0	0	0	0	0.00028
7674898	0	9.48e-05	0.000337	0	7.38e-05	0	0.000331	0.001509
7674899	2.2e-05	0	0.000157	0	0.000164	0	0.000205	1.11e-05
7674900	0	7.55e-06	0	2.73e-05	5.43e-05	0	0	8.17e-05
7674901	2.12e-05	1.51e-05	8.13e-05	9.45e-05	5.42e-05	0	0	0.00012
7674902	0	6.68e-06	0	2.73e-05	0	0	0.001073	0.00016
7674903	2.43e-05	1.42e-05	3.19e-05	0	1.79e-05	0	0	0.000104
7675107	0	0	0	0	7.5e-05	0	0	8.49e-05
7675108	0	0	8.79e-05	0	0.000101	0	0	0.000128
7675109	0	0	0	0	0	0	0	0.000192
7675110	0	0	0	4.16e-05	2.55e-05	0	0	0
7675111	0	0	0	8.32e-05	0.00023	0.000457	0	7.78e-05
7675112	7.42e-05	0	0.000216	0	7.82e-05	0	0	0.000198
7675113	3.52e-05	0	0	4.16e-05	2.55e-05	0	0	9.25e-05
7675114	0	0	0	0	0	0	0.000175	9.2e-05
7675115	0	0	0	7.3e-05	2.72e-05	0	0	0
7675116	0	0	0	4.16e-05	0	0	0	2.83e-05
7675117	3.71e-05	0	0	0	5.27e-05	0	0	0.000114
7675118	0.000106	0	0.000136	0	0	0	0	7.83e-05
7675119	3.52e-05	0	0	0	5.1e-05	0	0	2.83e-05
7675120	3.52e-05	0	0	4.03e-05	7.5e-05	0	0	7.78e-05
7675121	0	0	0	0	5.44e-05	0	0	0.000135
7675122	0	0	7.21e-05	3.27e-05	2.55e-05	0	0	0.000114
7675123	0	0	0	0	0	0	0.000175	0.00012
7675124	0	0	0	4.03e-05	0	0	0	0.000121
7675125	0	0	8.78e-05	4.03e-05	7.67e-05	0	0	0.000241
7675126	0	0.000128	0	0	2.72e-05	0	0	4.24e-05
7675127	0	0	0	0	0	0	0	0.00037
7675128	0	0	0	0	0	0	0	2.83e-05
7675129	3.52e-05	0	0	0	5.44e-05	0	0	2.12e-05
7675130	0.00018	0	7.21e-05	8.19e-05	5.44e-05	0	0	0.000191
7675131	0.000108	0	0.000216	6.54e-05	0.000214	0	0.000175	0.000285
7675132	3.39e-05	0	0	0	0	0	0	2.83e-05
7675133	0	0	0	4.16e-05	2.72e-05	0	0	0.00022
7675134	3.39e-05	0	0	0	5.27e-05	0	0	7.07e-05
7675135	0	0	0	4.03e-05	7.99e-05	0	0	5.66e-05
7675136	3.52e-05	0.000301	0	4.03e-05	2.55e-05	0	0	5.66e-05
7675137	0.000178	0	0.000144	7.3e-05	0.000133	0	0	9.25e-05
7675138	0	0.000128	0	4.03e-05	0.000102	0	0.000175	0.000114
7675139	3.52e-05	0.000142	0	0.000146	9.9e-05	0	0	5.71e-05
7675140	6.91e-05	0.000128	0.000176	4.03e-05	0.000131	0	0	0.000128
7675141	3.39e-05	0	0	8.19e-05	2.55e-05	0	0	0
7675142	0	0	0	3.27e-05	4.95e-05	0	0	0.000242
7675143	0	0	7.21e-05	0	0.000104	0	0	7.78e-05
7675144	6.78e-05	0.000142	0	8.19e-05	2.72e-05	0	0	0
7675145	7.23e-05	0	0.00014	9.81e-05	0.000175	0	0.000175	0.000142
7675146	0	0	0.000228	0	2.72e-05	0	0	0.000165
7675147	0	0	8.78e-05	0	4.95e-05	0	0.000545	2.83e-05
7675148	3.71e-05	0	0	4.03e-05	5.27e-05	0	0	5.71e-05
7675149	0	0	0	4.16e-05	2.72e-05	0	0.000175	0.000156
7675150	0	0	0	0	0	0	0	4.95e-05
7675151	0.000148	0	0	7.43e-05	0.000104	0	0	0.000106
7675152	3.39e-05	0	0.000156	8.19e-05	5.27e-05	0	0	7.07e-05
7675153	0	0	0	4.16e-05	5.27e-05	0	0.000175	7.17e-05
7675154	0	0	0	3.27e-05	0.000105	0	0	0
7675155	0	0	0.000156	0	2.55e-05	0	0	2.12e-05
7675156	7.03e-05	0	7.21e-05	3.27e-05	0.000128	0	0.000526	0.00017
7675157	0	0	7.21e-05	3.27e-05	2.72e-05	0	0.000175	0.000127
7676039	0	3.71e-05	0.000142	0	0	0	0	0.000167
7676040	5.66e-05	3.71e-05	0	2.85e-05	4.36e-05	0	0	4e-05
7676041	0	0	0	6.99e-05	0	0	0	6.34e-05
7676042	0	3.75e-05	4.62e-05	2.85e-05	3.95e-05	0	0	0
7676043	0	3.71e-05	4.62e-05	3.5e-05	8.32e-05	0	0.000861	0.000136
7676044	0	0	0	0	0	0	0	0.000388
7676045	0	0	0.000108	2.85e-05	4.36e-05	0	0	0.000225
7676046	2.97e-05	7.47e-05	0.000257	6.92e-05	0.000111	0	0.000529	5.34e-05
7676047	2.73e-05	0	0	0	0	0	0.000112	5.94e-05
7676048	2.73e-05	0	3.53e-05	3.5e-05	0	0	0	3.03e-05
7676049	0	3.71e-05	3.6e-05	2.85e-05	3.35e-05	0	0.000112	0.000114
7676050	0	3.75e-05	0	0	1.98e-05	0	0	0.00027
7676051	2.69e-05	0	0	0	3.35e-05	0	0	8.75e-05
7676052	2.97e-05	0	0	0	0	0	0	3.03e-05
7676053	0	0	0	0	0	0	0	9.37e-05
7676054	0	0	7.12e-05	0	1.98e-05	0	0	5.3e-05
7676055	5.7e-05	3.71e-05	0	0	4.36e-05	0	0.000526	0.000124
7676056	2.73e-05	0	3.6e-05	0	1.98e-05	0	0	4e-05
7676057	5.66e-05	3.75e-05	7.06e-05	0	0	0	0	0.000163
7676058	2.69e-05	0	0	0	0	0	0	0.000123
7676059	2.69e-05	3.75e-05	0	6.99e-05	2.39e-05	0	0	6.63e-05
7676060	2.73e-05	0	0	0.000104	0	0	0.000376	5.01e-05
7676061	0	3.71e-05	0	0	0	0	0	4e-05
7676062	2.69e-05	0	7.19e-05	0	3.95e-05	0	0	0.000305
7676063	0	0	0	2.85e-05	1.98e-05	0	0	0.000151
7676064	0	0	0	3.5e-05	1.98e-05	0	0	3.39e-05
7676065	0	3.25e-05	0	0	6.75e-05	0	0.00075	0.000531
7676066	0	0	0	0	0	0	0	0.00012
7676067	0	0	0	0	0	0	0	3.03e-05
7676068	0	6.97e-05	3.6e-05	0	1.98e-05	0	0	0.000274
7676069	2.69e-05	0	0.000223	3.5e-05	0.000119	0	0.002627	0.000126
7676070	0	0	3.53e-05	0	5.74e-05	0	0	0.000124
7676071	2.69e-05	3.25e-05	0	0	0	0	0	7.03e-05
7676072	0	0	0	0	5.74e-05	0	0.000679	5.01e-05
7676073	2.69e-05	0	3.53e-05	0	4.78e-05	0	0	5.7e-05
7676074	0	7.01e-05	0.000343	0	0.000149	0.000613	0.000265	0.000234
7676075	0	6.5e-05	0	2.85e-05	0	0	0	0.000171
7676076	2.73e-05	0	0	2.85e-05	6.75e-05	0	0	1.98e-05
7676077	0	0	0.000107	3.43e-05	1.98e-05	0	0	2.67e-05
7676078	0	7.47e-05	0	6.93e-05	0	0	0	3.68e-05
b
Error rates for substitutions, transversions, transitions, deletions and insertions for each RT condition and gDNA contro (raw sequencing data).
	Genomic DNA			Goscript			Grandscript			Omniscript			Primescript II			Sensiscript			Superscript IV			Transcriptor
Transitions	0.026884	0.029933	0.027526	0.027009	0.028811	0.027835	0.027378	0.026595	0.029288	0.034775	0.035527	0.034405	0.041129	0.04309	0.042267	0.034798	0.031957	0.031887	0.047046	0.044261	0.046544	0.033958	0.035889	0.036151
Transversions	0.171979	0.213144	0.162808	0.158083	0.190961	0.159181	0.165408	0.15855	0.169214	0.391522	0.418037	0.390658	0.410505	0.421799	0.431027	0.408162	0.380115	0.406696	0.460471	0.40828	0.443203	0.172051	0.165409	0.166919
Substitutions	0.198863	0.243077	0.190334	0.185092	0.219772	0.187016	0.192786	0.185145	0.198502	0.426297	0.453564	0.425063	0.451634	0.464889	0.473294	0.44296	0.412071	0.438583	0.507517	0.452541	0.489747	0.206008	0.201298	0.203071
Deletions	0.001038	0.001188	0.00118	0.001416	0.00141	0.00159	0.001999	0.001456	0.001434	0.001716	0.001892	0.00178	0.002519	0.002314	0.002593	0.001878	0.001244	0.001517	0.005206	0.005199	0.005353	0.003473	0.003568	0.003466
Insertions	0.000253	0.00025	0.000166	0.000511	0.000577	0.00052	0.003819	0.004011	0.00473	0.000203	0.000223	0.000302	0.003171	0.003454	0.003199	0.000755	0.000134	4.62e-05	0.010887	0.009651	0.010253	0.000476	0.000472	0.000437
Error rates for substitutions, transversions, transitions, deletions and insertions for each RT condition and gDNA contro (error-corrected sequencing data).
	Genomic DNA			Goscript			Grandscript			Omniscript			Primescript II			Sensiscript			Superscript IV			Transcriptor
Transitions	0.00104	0.00139	0.00118	0.00157	0.00132	0.0014	0.00239	0.0021	0.00277	0.00142	0.00145	0.00161	0.00256	0.0035	0.00251	0.000855	0	0.00116	0.00303	0.00599	0.00581	0.00817	0.010086	0.00983
Transversions	0.000508	0.0004	0.000684	0.00033	0.000239	0.000327	0.000685	0.000624	0.000637	0.000871	0.000786	0.000497	0.00207	0.0016	0.00173	0.000251	0.00104	0.000547	0.00154	0.00223	0.000872	0.00138	0.00127	0.00111
Substitutions	0.00154	0.00179	0.00187	0.0019	0.00156	0.00173	0.00307	0.00273	0.0034	0.00229	0.00224	0.00211	0.00463	0.0051	0.00423	0.00111	0.00104	0.00171	0.00458	0.00822	0.00668	0.00955	0.011351	0.010938
Deletions	0	0	0	0.000236	0.000463	0.000419	0.000499	0.000238	0.000201	4.12e-05	0.000112	7.24e-05	0.00044	0.000426	0.000573	0	0	0	0.0023	0.0023	0.00342	0.00242	0.00211	0.0021
Insertions	0	0	0	0.000184	0.000308	9.87e-05	0.00361	0.00395	0.00466	0	0	3.43e-05	0.00274	0.00313	0.0028	0	0	0	0.010427	0.00841	0.00551	0.000442	0.000364	0.000241

## Sheet: Figure 6
Figure 6. Detection of mutations using digital RNA sequencing.
a
Detection of spike-in TP53 single nucleotide variant.
Expected mutant allele frequency (%)	25			5			1.25			0.31			0.078			0 (wild-type)			Genomic DNA
Quantified mutant allele frequency (%)	34.4135	34.986	35.0748	7.01938	7.27378	7.62792	N/A	1.81397	1.88776	0.481537	0.468467	0.41841	0.137453	0.129671	0.104262	0.005392	0.002696	0.002696	0.002696	0.002696	0.002696
b
Mutation detection and error rates per position.
Position	Wildtype			Spike-in
7676142	0	0.004736	0.002713	0.013219	0	0.005086
7676143	0.005393	0	0.00814	0.010575	0	0.002543
7676144	0.005393	0.002368	0	0.005287	0.002358	0.002543
7676145	0	0.002368	0.005426	0	0	0
7676146	0	0.002368	0	0	0	0.002543
7676147	0.005392	0	0.010852	0.002643	0.002358	0
7676148	0	0.004735	0.002713	0	0.002358	0
7676149	0	0	0	0	0.011789	0
7676150	0.002696	0.016573	0.002713	0.00793	0	0.005086
7676151	0.002696	0	0	0	0	0
7676152	0.01348	0	0	0.005287	0.004715	0.005086
7676153	0	0.004735	0.002713	0.002643	0.011788	0.015258
7676154	0.005392	0	0	0.137453	0.129671	0.104262
7676155	0.005392	0.002368	0	0.002643	0.011788	0
7676156	0	0.002368	0	0.002643	0.002358	0.007629
7676157	0.005392	0.002368	0.010852	0.002643	0.007073	0.012715
7676158	0	0.00947	0.002713	0	0.009431	0.005086
7676159	0.002696	0.004735	0	0	0.009431	0.002543
7676160	0	0	0	0	0	0.002543
7676161	0.005392	0	0.018991	0.01586	0.004715	0.007629
7676162	0	0.004735	0.008139	0.002643	0	0
7676163	0	0	0.005426	0	0.004715	0.010172
7676164	0	0.004735	0	0.00793	0.014146	0.020344
7676165	0.008088	0.002368	0.005426	0	0.007073	0.002543
7676166	0	0	0.002713	0	0	0
7676167	0.010784	0	0.002713	0	0.002358	0
7676168	0.002696	0.002368	0	0	0	0.002543
7676169	0.005392	0.002368	0	0	0.004715	0
7676170	0.002696	0.014206	0.008139	0.021147	0.007073	0.015258
7676171	0.010784	0.002368	0	0.00793	0.002358	0.002543
7676172	0.005392	0	0	0	0	0
7676173	0	0	0	0	0	0
7676174	0	0	0	0	0	0
7676175	0.005392	0	0	0	0	0
7676176	0	0	0	0.00793	0.002358	0
7676177	0.008088	0.002368	0	0.002643	0.002358	0
7676178	0	0	0	0	0.004715	0.005086
7676179	0	0	0.002713	0	0	0
7676180	0	0	0	0.010573	0	0.010172
7676181	0	0.007103	0	0	0.004715	0.002543
7676182	0.002696	0.004735	0.005426	0	0.004715	0
c
Breast cancer panel relative cDNA yields.
Breast cancer cDNA versus breast cancer genomic DNA	ALOX15	CPE	DICER1	DLG2	DOCK9	DOPEY2	HERC1	KMT2D	MYO9B	RAD21	SF3B1	TTN	ZBTB7A	AZIN1
	-4.56672	-0.17444	-1.65909	-5.91676	-4.44986	-2.32193	-1.43077	-1.29614	-2.11866	N/A	0.200028	-5.43851	1.12528	-1.28073
	-6.12524	-1.23704	-1.18287	-6.34714	-3.34017	-1.07759	-0.73663	-1.28239	-1.75358	N/A	1.1966	-5.02447	3.20298	-0.78837
	-5.11437	0.419933	-0.90213	-6.77299	-4.34758	-2.34493	-1.61502	0.334912	-1.24576	N/A	-0.75486	-5.4174	0.322089	-1.59767
Breast cancer genomic DNA versus reference DNA	ALOX15	CPE	DICER1	DLG2	DOCK9	DOPEY2	HERC1	KMT2D	MYO9B	RAD21	SF3B1	TTN	ZBTB7A	AZIN1
	-0.115884	0.375213	-0.146934	-0.48361	-0.296859	0.0736111	0.170061	0.0292292	0.00711628	N/A	-0.00397819	0.147275	-0.610799	0.262799
d
Detection of breast cancer mutations. Mutant allele frequency (%).
	Complementary DNA			Genomic DNA
	Patient 1	Patient 2	Patient 3	Patient 1	Patient 2	Patient 3
ALOX15	0	0	0	0	0	0
CPE	0	0	0	0	0	0
DICER1	0	97.8648	0	0	85.7367	0
DLG2	0	0	0	0	0	0
DOCK9	0	0	60.5263	0	0	76.0982
DOPEY2	0	0	0	0	0	0
HERC1	0	0	50.9896	0	0	47.3539
KMT2D	0	0	49.8701	0	0	53.2051
MYO9B	0	0	0	0	0	0
RAD21	0	0	0	0	0	0
SF3B1	28.817	0	0	23.0331	0	0
TTN	0	0	0	0	0	0
ZBTB7A	0	0	0	0	0	0
AZIN1	24.4094	38.8601	22	0	0	0

## Sheet: Figure 7
Figure 7. Detection of cell-free RNA in blood plasma.
a
Number of detected cDNA molecules per mL blood plasma calculated from consensus reads (x10^3).
Assay	Replicate 1	Replicate 2	Replicate 3
HBB_A	16.7296	13.6293	9.52107
HBB_B	10.8224	8.4288	4.9088
HBB_C	7.77038	6.75821	4.81086
HBB_D	7.59854	6.3392	4.48815
HBB_E	4.3008	4.0448	2.5728
All assays	7.67398	6.55634	4.4445
b
Number of consensus reads for five HBB assays analyzing 10 ng genomic DNA as reference (x^10^3).
Assay	Replicate 1	Replicate 2	Replicate 3
HBB_A	4.66475	4.311	4.149
HBB_B	5.132	4.887	4.664
HBB_C	2.82506	2.18809	2.36252
HBB_D	4.09659	3.46382	3.51195
HBB_E	2.099	1.54679	1.882
All assays	3.18325	2.63847	2.77897
c
Error rate per assay.
	Genomic DNA			Complementary DNA
Assay	Replicate 1	Replicate 2	Replicate 3	Replicate 1	Replicate 2	Replicate 3
HBB_A	0	0	0	0	0	0
HBB_B	0.001949	0.006139	0.004288	0	0.007593	0
HBB_C	0.006438	0.004157	0.002566	0	0.005622	0.008081
HBB_D	0.001109	0.001313	0	0	0.004573	0
HBB_E	0	0	0.002592	0	0	0
All assays	0.002172	0.001927	0.001982	0	0.003068	0.00226
d
Error correction factor using UMIs.
Genomic DNA			Complementary DNA
76.7012	93.9493	88.5387	N/A	56.2138	82.9998
e
Number of detected cDNA molecules per mL blood plasma for hotspot mutation and breast cancer panel.
Hotspot mutation panel	BRAF			EGFR_A			EGFR_B			FLT3			KRAS			MEK1			MET1			NOTCH1			NRAS
	0	2.5	12.5	0	0	0	7.5	0	0	0	2.5	0	0	15	22.5	0	0	12.5	0	0	2.5	0	0	2	0	22.5	25
Breast cancer panel	ALOX15			CPE			DICER1			DLG2			DOCK9			DOPEY2			HERC1			KMT2D			MYO9B			RAD21			SF3B1			TTN			ZBTB7A			AZIN1
	0	0	0	0	0	0	7.5	0	7.62821	0	2.5	2.5	2.5	0	2.5	2.5	7.5	2.5	2.5	2.5	2.5	5	0	2.5	3.5	2.5	0	0	15	20	7.5	0	8.18182	2.5	0	3.0814	2.5	0	2.5	10	10	15
