# Supplementary material for: Digital RNA sequencing using unique molecular identifiers enables ultrasensitive RNA mutation analysis
Source: Commun Biol. 2024 Mar 1;7:249. doi: 10.1038/s42003-024-05955-7 (PMC10907754; doi:10.1038/s42003-024-05955-7)
Supplement: Supplementary file 9 — Supplementary data 6 [file 42003_2024_5955_MOESM9_ESM.xlsx]

## Sheet: Supplementary Figure 5
Supplementary Figure 5. UMI-error correction.
a
Error rates before and after UMI-correction for each nucleotide position (%).
	Genomic DNA						Goscript						Grandscript						Omniscript						Primescript II						Sensiscript						Superscript IV						Transcriptor
	Replicate 1		Replicate 2		Replicate 3		Replicate 1		Replicate 2		Replicate 3		Replicate 1		Replicate 2		Replicate 3		Replicate 1		Replicate 2		Replicate 3		Replicate 1		Replicate 2		Replicate 3		Replicate 1		Replicate 2		Replicate 3		Replicate 1		Replicate 2		Replicate 3		Replicate 1		Replicate 2		Replicate 3
Position	Error-corrected	Raw data	Error-corrected	Raw data	Error-corrected	Raw data	Error-corrected	Raw data	Error-corrected	Raw data	Error-corrected	Raw data	Error-corrected	Raw data	Error-corrected	Raw data	Error-corrected	Raw data	Error-corrected	Raw data	Error-corrected	Raw data	Error-corrected	Raw data	Error-corrected	Raw data	Error-corrected	Raw data	Error-corrected	Raw data	Error-corrected	Raw data	Error-corrected	Raw data	Error-corrected	Raw data	Error-corrected	Raw data	Error-corrected	Raw data	Error-corrected	Raw data	Error-corrected	Raw data	Error-corrected	Raw data	Error-corrected	Raw data
7669634	0.00792205	0.149251	0	0.139894	0	0.121467	0	0.159129	0	0.119164	0	0.134874	0	0.435202	0	0.426495	0	0.39892	0.0123993	0.457697	0	0.413046	0	0.42053	0	0.470731	0	0.422582	0	0.451225	0	0.347997	0	0.463883	0	0.456939	0.0259977	0.16769	0	0.151335	0	0.12751	0	0.161312	0	0.136261	0	0.150555
7669635	0	0.0865792	0	0.0926094	0	0.0785417	0	0.0780545	0	0.0865349	0	0.0850805	0	0.407646	0	0.434865	0	0.397014	0	0.444834	0	0.405048	0	0.47656	0	0.451086	0	0.400922	0	0.443836	0	0.437461	0	0.381173	0	0.466826	0.0259977	0.0913165	0.0205645	0.1036	0.00404957	0.0962677	0	0.0857346	0	0.073267	0	0.111302
7669636	0	0.0567164	0.0241877	0.0805088	0.00707264	0.0611811	0	0.04865	0	0.0538538	0	0.0631812	0	0.405051	0	0.464551	0	0.39319	0	0.413699	0	0.453764	0.0104899	0.439081	0	0.485397	0	0.479228	0	0.495452	0	0.428457	0	0.44739	0	0.437028	0	0.0689417	0.0102822	0.0661172	0.00809881	0.0604695	0	0.0522108	0	0.0527717	0	0.0720023
7669637	0	0.10946	0.0161225	0.094596	0.00707264	0.114147	0	0.103389	0	0.115871	0	0.119071	0	0.0902923	0.0087108	0.129822	0	0.109269	0.012397	0.136747	0	0.121808	0.0104899	0.13487	0	0.149239	0	0.125225	0	0.107215	0	0.0803213	0	0.08285	0	0.0993246	0.0194957	0.122016	0.0102822	0.113143	0.016197	0.112361	0	0.104422	0	0.100822	0	0.10754
7669638	0	0.066664	0	0.0654029	0	0.0712251	0	0.0800259	0.0146951	0.0718004	0	0.0631781	0	0.159238	0	0.177432	0	0.159662	0	0.174632	0	0.164606	0.0104899	0.189367	0	0.186931	0	0.156907	0	0.16081	0	0.142755	0	0.215374	0	0.129109	0.0194957	0.107104	0.0462677	0.108723	0.052638	0.117396	0	0.0724734	0	0.0874298	0	0.0813525
7669639	0	0.0885625	0	0.0915723	0	0.0666581	0.0218938	0.0881289	0.0146929	0.10118	0	0.0911234	0	0.287227	0	0.30734	0	0.289506	0	0.284572	0.0066769	0.31391	0	0.299934	0	0.355913	0	0.292241	0	0.332822	0	0.267785	0	0.248674	0	0.317839	0	0.0912791	0.0154226	0.0925633	0	0.0841429	0	0.0662401	0	0.0905804	0.0106542	0.0963157
7669640	0	0.100481	0	0.0885445	0	0.0949694	0	0.0942182	0	0.10442	0.0107828	0.130001	0	0.0589223	0.0261301	0.0785873	0.00737898	0.0578941	0	0.0613303	0.0133529	0.0762751	0.0104899	0.0731644	0	0.0704987	0	0.0450706	0	0.0646998	0	0.107066	0	0.0994036	0	0.0297944	0.0194957	0.134113	0.00514086	0.121211	0.0242944	0.153659	0	0.109094	0	0.0889806	0	0.105661
7669641	0.00791954	0.0776297	0	0.0694556	0.0141443	0.0831156	0.0109457	0.0962386	0	0.0555011	0	0.0814362	0	0.613074	0.00870928	0.687003	0	0.622771	0	0.631936	0.0133529	0.642908	0	0.694126	0	0.727929	0	0.6043	0	0.680159	0	0.517534	0	0.612989	0	0.695272	0	0.0866487	0.0308452	0.0962598	0.00404891	0.0781096	0	0.0818579	0.0192957	0.0953079	0	0.0963391
7669642	0.00791954	0.059689	0.00806127	0.0764741	0	0.0611827	0	0.0607724	0	0.0636381	0.0107817	0.0765306	0	0.297089	0	0.315487	0	0.320214	0	0.331708	0.0200294	0.365916	0	0.372851	0	0.390164	0	0.343838	0	0.354826	0	0.38362	0	0.165673	0	0.417122	0	0.0568129	0	0.0624417	0.00404891	0.0654928	0	0.069347	0	0.0566938	0	0.091641
7669643	0	0.0139298	0	0.0251595	0	0.0219192	0	0.0162091	0	0.0228486	0	0.0121483	0	0.0438778	0	0.0428597	0	0.038278	0	0.0566486	0	0.0468271	0	0.045888	0	0.0475402	0	0.0433948	0	0.0498974	0	0.044607	0	0.0331345	0	0.0496672	0.00649773	0.0279395	0.025703	0.0521641	0.016195	0.0372822	0	0.0225994	0	0.0259875	0	0.0261878
7669644	0	0.0238932	0	0.0322204	0.00707314	0.0392934	0	0.030434	0	0.0359172	0	0.0315871	0	0.35497	0.00870928	0.331256	0	0.340066	0	0.365309	0.00667601	0.381575	0.0104888	0.416164	0	0.418912	0	0.354634	0	0.400148	0	0.330387	0	0.39768	0	0.30812	0	0.02712	0	0.0324532	0.00404875	0.0212394	0	0.0257216	0	0.0212655	0	0.039292
7669645	0.0633563	0.368853	0.10478	0.450419	0.0565851	0.396112	0.799124	1.08753	0.80811	1.03485	0.948685	1.18201	0.00886682	0.727072	0.0174186	0.848921	0.0147569	0.752413	0.563991	1.37007	0.607517	1.36527	0.587372	1.3135	1.73302	2.48756	1.3544	2.18656	1.04371	2.32092	0	0.918904	0	0.612887	0	0.854107	0.500292	0.783518	0.416388	0.735645	0.380567	0.687763	0	0.324104	0	0.290542	0	0.381501
7669646	0	0.12436	0	0.159984	0.00707314	0.168038	0	0.141832	0	0.148484	0	0.142114	0	0.448847	0.00870928	0.465609	0	0.428555	0	0.449764	0	0.440219	0	0.470453	0	0.511534	0	0.427386	0	0.480529	0	0.401606	0	0.51367	0	0.367574	0.0064973	0.137814	0.0102812	0.12709	0.0283401	0.161194	0	0.140254	0	0.162216	0	0.192658
7669647	0	0.29652	0	0.382428	0	0.291351	0	0.328274	0	0.253003	0	0.325539	0	0.404884	0	0.416751	0	0.368773	0	0.401241	0	0.428125	0.0209776	0.48332	0	0.511425	0	0.402263	0	0.419454	0	0.3749	0	0.347913	0	0.486739	0.0129946	0.298015	0.0205624	0.337989	0.0242915	0.327489	0	0.320293	0	0.303205	0	0.43399
7669648	0	0.0875953	0.00805997	0.11073	0	0.0685169	0	0.0901969	0	0.0750996	0	0.0777596	0	0.302096	0	0.32028	0	0.2754	0.00619771	0.308348	0.00667601	0.323107	0	0.279654	0	0.32293	0	0.253697	0	0.341858	0	0.276638	0	0.265076	0	0.26815	0.0064973	0.0866261	0	0.0771571	0.00404858	0.0902063	0	0.0685957	0	0.0764135	0	0.112254
7669649	0	0.148232	0.00805997	0.179094	0	0.144278	0	0.139791	0	0.119114	0	0.122656	0	0.429992	0	0.452505	0	0.40332	0.0185931	0.424669	0	0.430155	0.0104888	0.428821	0	0.467221	0	0.423976	0	0.452765	0	0.374766	0	0.414182	0	0.456848	0.0064973	0.141536	0.0102812	0.153538	0.0121457	0.15969	0	0.158174	0	0.143313	0	0.169268
7669650	0	0.110507	0.00805997	0.120818	0	0.0968355	0	0.118565	0	0.0849201	0	0.110576	0	0.323442	0.0174186	0.366723	0	0.308092	0.0123954	0.317153	0	0.332493	0	0.334184	0	0.39998	0	0.340516	0	0.36408	0	0.365875	0	0.1657	0	0.446872	0.0194919	0.129522	0.0154218	0.11025	0.0161943	0.137108	0	0.123971	0	0.10952	0	0.138483
7669651	0.00791891	0.0806179	0.00805997	0.0976533	0	0.0840528	0.0109457	0.0830986	0	0.0996048	0.0215587	0.121517	0	0.0376062	0	0.0452451	0	0.0438805	0.0371909	0.0776892	0.0267041	0.0622119	0.0629327	0.0917839	0.0468384	0.0655695	0	0.0584219	0	0.0591355	0	0.0267714	0	0.0662691	0	0.039718	0.0064973	0.0903662	0.025703	0.0904139	0.0526316	0.11895	0	0.0810872	0	0.0898161	0.0106542	0.0935699
7669652	0	0.0935342	0	0.0925833	0	0.1041	0	0.101303	0	0.130567	0	0.0862352	0	0.411198	0	0.44419	0	0.387474	0	0.40011	0	0.440894	0	0.395858	0	0.449269	0.0205212	0.37894	0	0.441783	0	0.410568	0	0.31483	0	0.476616	0.0064973	0.109891	0.0308436	0.152822	0.0121457	0.119915	0	0.0989698	0	0.103163	0	0.104753
7669653	0	0.187067	0	0.231484	0.00707164	0.176252	0.0109457	0.206662	0	0.181174	0	0.195554	0	0.794815	0.0174186	0.940723	0.00737844	0.843129	0	0.903043	0.00667601	0.926527	0	0.962421	0	1.03007	0.0205255	0.900058	0	0.952099	0	0.937082	0	0.76222	0	0.814381	0	0.172274	0.0051406	0.174137	0	0.187441	0	0.198734	0	0.185869	0.0106542	0.229165
7669654	0	0.907634	0.0161199	1.17461	0.0212149	0.946188	0	0.984962	0	0.912549	0	0.962087	0	1.28647	0.00870928	1.39335	0.00737844	1.25218	0	1.32607	0.00667601	1.26987	0	1.44025	0	1.56147	0.0410509	1.37926	0.0652316	1.49952	0	1.24944	0	1.4913	0	1.27123	0	0.999292	0	0.976588	0.0121457	0.964993	0	1.02881	0	0.931083	0	1.28065
7669655	0	0.378234	0	0.483121	0	0.399149	0	0.439805	0.0146929	0.355866	0	0.385097	0.00886682	0.415052	0	0.440618	0.0147569	0.401531	0.00619771	0.442879	0	0.478392	0	0.441862	0	0.502026	0.0410509	0.524487	0	0.575202	0	0.42838	0	0.414182	0	0.437028	0	0.407985	0.0102812	0.403457	0.0121457	0.411734	0	0.381177	0.0192957	0.407282	0	0.532363
7669656	0	0.263745	0	0.318051	0	0.255731	0.0109457	0.316113	0	0.277492	0	0.293971	0	0.425052	0	0.489426	0	0.454719	0	0.495934	0.00667601	0.500415	0	0.486272	0.0468384	0.586981	0.0205212	0.547524	0.0652316	0.552629	0	0.437305	0	0.530152	0	0.496623	0.00649688	0.303617	0	0.260141	0	0.292256	0	0.257995	0	0.266259	0	0.33773
7669657	0.00791891	0.485678	0	0.627082	0	0.503233	0	0.531969	0	0.486435	0	0.552735	0	0.294663	0	0.313215	0	0.278281	0	0.334192	0.00667601	0.347245	0	0.342844	0	0.426341	0	0.312223	0	0.356833	0	0.205247	0	0.331345	0	0.327771	0	0.53459	0.0051406	0.509972	0	0.523568	0.00991867	0.540932	0	0.497062	0	0.652084
7669658	0.00791891	0.450975	0	0.543681	0.00707164	0.481468	0	0.452076	0	0.431063	0	0.45934	0	0.428851	0	0.482396	0	0.430535	0.00619771	0.469741	0.00667601	0.452994	0	0.529305	0	0.536312	0	0.450796	0	0.510251	0	0.455276	0	0.414113	0	0.387481	0.00649688	0.480742	0.0102812	0.496185	0.00809717	0.492976	0	0.461544	0	0.446823	0	0.58861
7669659	0.00791891	0.0378286	0	0.0342266	0	0.0246668	0	0.0283809	0	0.0310265	0	0.0315921	0	0.0413772	0	0.0666968	0	0.0775042	0.0123954	0.0899638	0	0.0662362	0	0.0688527	0	0.141034	0.0615637	0.14357	0.0652316	0.14235	0	0.0446309	0	0.0828226	0	0.0893921	0.0194906	0.0409867	0.0102812	0.0477759	0.0202429	0.0403199	0	0.0319626	0	0.0244256	0	0.0346192
7669660	0	0.0955566	0	0.121805	0	0.0876969	0.0109457	0.110454	0	0.0849104	0	0.123938	0	0.180573	0	0.222728	0	0.223204	0.00619771	0.248891	0	0.227498	0.0104888	0.279734	0	0.277172	0	0.248773	0	0.260701	0	0.294643	0	0.18221	0	0.208582	0	0.128541	0	0.0815823	0	0.0917246	0	0.0873097	0	0.077997	0	0.111345
7669661	0	0.295637	0	0.379509	0.00707164	0.32248	0	0.339519	0	0.29065	0	0.321989	0	0.68719	0	0.68609	0	0.652795	0	0.642086	0.020028	0.69654	0	0.721633	0	0.780763	0	0.642824	0	0.752533	0	0.6428	0	0.579854	0	0.57614	0.0129938	0.321364	0.0154218	0.350578	0.00809717	0.321039	0	0.336776	0	0.320662	0	0.42198
7669662	0	0.142369	0	0.155039	0	0.135218	0	0.11555	0	0.114319	0	0.144612	0	0.383738	0	0.344265	0	0.368935	0.00619771	0.362279	0	0.38811	0	0.378848	0	0.400249	0	0.380717	0	0.38835	0	0.419605	0	0.314778	0	0.317839	0.00649688	0.154646	0.0051406	0.132307	0	0.148689	0	0.131764	0	0.131592	0	0.162822
7669663	0	0.0338693	0	0.0292112	0	0.0283353	0	0.028393	0	0.0294127	0	0.0316113	0.00886682	0.0877732	0	0.0798047	0	0.0635021	0	0.0718609	0.00667601	0.075602	0	0.0746119	0	0.0688875	0	0.0801416	0	0.073959	0	0.0803428	0	0.0828363	0	0.0794597	0.0389813	0.0652565	0.0308436	0.0500074	0.0283401	0.0559783	0	0.0288623	0	0.0244402	0	0.0308934
7669664	0	0.240993	0	0.236652	0	0.222088	0	0.205845	0	0.215651	0	0.228555	0	0.242052	0	0.231112	0	0.212019	0	0.250085	0.00667601	0.249592	0.0104888	0.281274	0	0.295266	0	0.267188	0	0.255201	0	0.276835	0	0.1823	0	0.317839	0	0.233906	0.0102812	0.233104	0.00404858	0.223384	0	0.223841	0	0.201003	0	0.308899
7669665	0	0.0428133	0	0.0422863	0	0.0593933	0.0109457	0.0577841	0	0.0653296	0.0107793	0.0559033	0	0.298552	0	0.328826	0.00737844	0.286814	0.00619771	0.302166	0	0.331321	0.0314663	0.384665	0.0468384	0.318304	0	0.29567	0	0.308882	0	0.303653	0	0.18227	0	0.347774	0.0389813	0.0801245	0.0359842	0.081605	0.0161943	0.0650307	0	0.0717327	0	0.0457085	0	0.0524089
7669666	0	0.0816383	0	0.0896021	0	0.0895329	0.0109457	0.0851418	0	0.0930779	0	0.113014	0	0.260864	0	0.260898	0	0.266198	0.00619771	0.285739	0	0.268357	0	0.308527	0	0.337927	0	0.298906	0	0.323643	0	0.366006	0.1287	0.298211	0	0.288156	0	0.093161	0.0205624	0.135256	0.0121457	0.0942564	0	0.0919992	0	0.0819472	0	0.0935786
7669667	0	0.0965655	0	0.130874	0	0.105068	0.0218914	0.125687	0	0.0963438	0.0107793	0.123953	0	0.297276	0	0.32049	0	0.29237	0	0.2735	0	0.307874	0	0.294198	0	0.329806	0	0.285619	0	0.303322	0	0.348183	0	0.348086	0	0.317902	0.0129938	0.128557	0.0102812	0.124224	0.00404858	0.128533	0	0.119288	0	0.107163	0	0.150659
7669668	0	0.229013	0.00805997	0.244671	0.0141433	0.232093	0	0.208849	0	0.212321	0	0.230899	0	0.60603	0.00870928	0.572137	0	0.527039	0.00619771	0.602741	0	0.571731	0.0209776	0.640391	0	0.69278	0.0205212	0.596511	0	0.630944	0	0.3751	0	0.497512	0	0.526839	0	0.231082	0	0.224967	0.00404858	0.239467	0	0.215995	0	0.214345	0	0.280765
7669669	0.00791891	0.146349	0	0.138935	0	0.130665	0	0.132795	0.0146951	0.155135	0	0.142185	0	0.445622	0	0.469752	0	0.476738	0	0.475444	0	0.514345	0	0.529967	0	0.555072	0	0.524794	0	0.534868	0	0.509065	0	0.464576	0	0.547046	0.00649688	0.16397	0.0051406	0.141877	0.0202429	0.15123	0	0.134115	0	0.120561	0	0.147864
7669670	0.00791891	0.0597306	0	0.0563738	0	0.0420287	0.0109457	0.0486579	0	0.0457225	0	0.0607592	0	0.293771	0	0.351756	0	0.300093	0.00619771	0.329273	0	0.321537	0.0104888	0.347616	0.0468384	0.382664	0	0.344234	0	0.342453	0	0.321601	0	0.348663	0	0.348016	0.00649688	0.0437881	0.0102812	0.0477825	0.00809717	0.0650254	0	0.0397652	0	0.057522	0	0.0533428
7669671	0	0.142365	0	0.112758	0	0.106901	0.0109457	0.132794	0	0.119211	0	0.137328	0	0.784304	0	0.84165	0	0.743244	0	0.755389	0.013352	0.84365	0	0.870115	0	0.91087	0.0205212	0.843444	0	0.873047	0	0.831694	0	0.681289	0	0.666733	0.00649688	0.136956	0	0.115417	0	0.12552	0	0.145809	0	0.111106	0	0.166578
7673746	0	0.0670943	0	0.109568	0	0.090679	0	0.0978451	0	0.0763262	0	0.0770978	0	0.396702	0	0.418391	0	0.40807	0.00443184	0.421928	0	0.414099	0	0.441729	0	0.435831	0	0.392621	0	0.443093	0	0.3747	0	0.443678	0	0.376353	0.00616447	0.0927579	0.00782014	0.0966969	0.0165038	0.0992173	0	0.084066	0	0.0833031	0	0.116754
7673747	0.0112765	0.0648147	0	0.0726476	0	0.0608915	0.0196309	0.0756923	0	0.0436134	0	0.0702015	0	0.40994	0	0.476003	0.00526926	0.42471	0	0.468865	0.00472836	0.480104	0.00852878	0.508216	0.0548546	0.597858	0.108249	0.501599	0.415973	0.572466	0	0.427447	0	0.517433	0	0.46289	0	0.0769978	0.0117297	0.0722268	0.00330066	0.0633772	0	0.0714411	0	0.0743854	0	0.0701968
7673748	0	0.172816	0	0.165395	0	0.159643	0	0.160686	0	0.150824	0	0.170679	0	0.483977	0	0.513209	0	0.476912	0.00443145	0.475748	0.00472836	0.463139	0	0.492599	0	0.572744	0.021645	0.520654	0	0.513273	0	0.449607	0	0.603597	0	0.4626	0	0.153096	0.00781983	0.171169	0	0.160702	0	0.160382	0	0.162113	0	0.20209
7673749	0	0.120556	0	0.147552	0	0.11909	0	0.114141	0	0.125404	0	0.121165	0	0.453939	0	0.48866	0	0.472131	0	0.471708	0.00472836	0.48891	0	0.574406	0	0.552267	0	0.508285	0	0.483961	0	0.397123	0	0.554392	0	0.53325	0	0.111121	0.0156384	0.12285	0.00330022	0.122617	0	0.124696	0	0.111289	0	0.12432
7673750	0.0112765	0.0989232	0	0.10839	0	0.0811568	0	0.0884956	0	0.076322	0	0.0922204	0	0.566543	0.00664849	0.598868	0.00526898	0.553994	0	0.619808	0.0141851	0.668337	0	0.655909	0	0.716487	0	0.548051	0	0.639004	0	0.516777	0	0.665107	0	0.595845	0	0.075238	0	0.0716402	0.00329989	0.0885971	0	0.10575	0	0.0870992	0.00754091	0.123434
7673751	0.0112765	0.239914	0	0.251442	0.0136426	0.250247	0	0.248038	0	0.230754	0.0102743	0.253172	0.0134336	0.503617	0	0.523087	0	0.4892	0.00443105	0.524853	0.0141851	0.555125	0	0.549366	0	0.6275	0	0.527403	0	0.575276	0	0.569331	0	0.529752	0	0.486465	0.0123274	0.252852	0.00781769	0.232532	0.0131987	0.251537	0	0.245771	0	0.254969	0	0.269683
7673752	0	0.120515	0	0.121793	0	0.100087	0	0.103617	0	0.112654	0	0.0935557	0.00671682	0.6744	0.0132952	0.716267	0	0.621272	0.00886211	0.70704	0.0236418	0.707049	0.00852878	0.746746	0	0.817685	0	0.729515	0.0830565	0.746622	0	0.614094	0	0.701798	0	0.70555	0.00616371	0.132979	0	0.115396	0.00329946	0.103259	0.0068738	0.135118	0.0126703	0.129059	0.00753977	0.158918
7673753	0	0.113682	0	0.175405	0	0.112246	0.00981547	0.163005	0.0413736	0.148993	0	0.140337	0	0.431253	0	0.447203	0	0.415432	0	0.458793	0	0.474735	0	0.480672	0	0.523345	0	0.44193	0	0.518109	0	0.412016	0	0.517433	0	0.454938	0	0.126833	0	0.143252	0	0.133551	0	0.179234	0	0.13668	0	0.207897
7673754	0	0.110265	0	0.109481	0	0.0905956	0.00981547	0.122235	0	0.0999055	0	0.108672	0	0.0600894	0	0.0519855	0	0.0440641	0	0.0609242	0	0.0607544	0	0.0508725	0	0.0752919	0.0216403	0.0825525	0	0.0636859	0	0.0449068	0	0.0737917	0	0.031343	0.00616333	0.113694	0.0469043	0.156307	0.0131978	0.126637	0	0.104302	0	0.099796	0	0.120827
7673755	0.011274	0.0761935	0	0.0737636	0.0136388	0.0743947	0	0.0617191	0	0.0708666	0	0.070189	0	0.475976	0	0.514369	0	0.486052	0	0.526431	0.0141851	0.545114	0	0.517001	0	0.600892	0	0.504905	0	0.52745	0	0.501497	0	0.553506	0	0.454474	0	0.0770018	0.00390869	0.0790334	0.00329935	0.0734349	0	0.0861369	0	0.0712183	0.00753864	0.0988961
7673756	0	0.0261462	0	0.0201108	0	0.0256948	0	0.024449	0	0.0399651	0	0.0151321	0	0.0919842	0.00664761	0.112151	0	0.0936085	0	0.108107	0.00945671	0.113117	0	0.0934425	0	0.0971591	0	0.104531	0	0.101215	0	0.0823168	0	0.0860691	0	0.0861731	0.00616333	0.0332342	0.0156348	0.0426318	0.0164962	0.0403766	0	0.0280026	0	0.0273321	0	0.03295
7673757	0	0.100055	0	0.0871577	0	0.0960381	0	0.0861698	0	0.0708666	0	0.0756846	0	0.971457	0	1.01765	0.00526787	0.997343	0	1.01205	0	1.03757	0	1.06102	0	1.16857	0	0.999917	0	1.08394	0	1.05523	0	1.09431	0	1.04983	0.00616333	0.0944849	0.0234522	0.119381	0.0131965	0.10324	0	0.10783	0	0.0998137	0	0.130134
7673758	0	0.0920821	0	0.116189	0	0.123048	0	0.118743	0	0.148972	0.0102743	0.111431	0	0.255303	0.00664717	0.278056	0	0.25192	0.00443086	0.269505	0.00472836	0.268002	0	0.272035	0	0.270929	0	0.26956	0	0.277488	0	0.28424	0	0.356572	0	0.297736	0	0.111076	0.0273609	0.134142	0.00329913	0.119739	0	0.117604	0	0.106153	0	0.133483
7673759	0	0.109126	0	0.149686	0	0.128462	0	0.12572	0	0.154405	0	0.136187	0	0.560227	0	0.545113	0	0.491316	0	0.546978	0.0141851	0.600407	0.0170576	0.555707	0.0548246	0.634756	0	0.527987	0	0.616891	0	0.583396	0	0.454937	0	0.477832	0	0.139918	0.00390854	0.131846	0.00329913	0.131658	0	0.126697	0	0.137928	0	0.163879
7673760	0	0.106858	0	0.117299	0	0.0959965	0	0.107095	0	0.0926431	0	0.0949171	0	0.354723	0	0.391017	0	0.332375	0	0.399332	0	0.418303	0	0.411474	0	0.403606	0	0.357521	0.0830565	0.458611	0	0.3366	0	0.270503	0	0.281977	0.00616333	0.119816	0.00781708	0.106849	0	0.10322	0	0.121802	0	0.090255	0	0.141079
7673761	0	0.0886777	0	0.0994413	0	0.083837	0	0.0919867	0	0.0853831	0	0.0866718	0.00671592	0.437247	0.00664717	0.461128	0	0.423828	0	0.476884	0	0.511201	0	0.490584	0	0.562136	0	0.529333	0	0.541705	0	0.516081	0	0.503995	0	0.376028	0	0.104084	0	0.0886711	0	0.0991044	0	0.0903172	0	0.101075	0	0.131805
7673762	0	0.100071	0	0.132995	0.0136388	0.120378	0	0.126932	0	0.114483	0	0.105964	0	0.493447	0	0.516666	0	0.496684	0	0.507764	0	0.501119	0.00852878	0.54371	0	0.567529	0.0432807	0.507237	0	0.508956	0	0.411338	0	0.626767	0	0.509125	0.00616333	0.140861	0	0.108014	0.0098974	0.119781	0	0.126031	0	0.0998309	0	0.149602
7673763	0	0.226206	0.0111012	0.28708	0	0.254188	0	0.222341	0	0.257938	0	0.240685	0	0.371458	0	0.416416	0	0.325372	0	0.37328	0	0.384626	0	0.355758	0	0.395143	0	0.346349	0	0.384891	0	0.299088	0	0.4914	0	0.454261	0.0123267	0.275458	0	0.236972	0.00329913	0.24954	0	0.269474	0	0.228797	0	0.32945
7673764	0	0.143286	0	0.185508	0	0.16503	0	0.150213	0	0.170825	0	0.167901	0	0.740004	0	0.842709	0	0.742794	0.00443086	0.84066	0.0141851	0.88763	0.00852878	0.850692	0	0.889831	0	0.852046	0	0.986258	0	0.770093	0	0.810612	0	0.775315	0.0123267	0.16362	0	0.143837	0	0.157419	0	0.156158	0	0.148155	0	0.204525
7673765	0.011274	0.218328	0	0.225731	0	0.202884	0	0.20262	0	0.189036	0	0.207797	0	0.343243	0	0.407178	0	0.347291	0	0.42383	0	0.442911	0.00852878	0.458401	0	0.437308	0	0.452072	0	0.492169	0	0.373832	0	0.306937	0	0.360247	0	0.211707	0	0.206368	0.00659805	0.208767	0	0.208672	0.00633513	0.21488	0	0.254341
7673766	0	0.0966052	0	0.0960583	0	0.0919379	0	0.0977699	0	0.0799201	0	0.0949001	0	0.271953	0	0.299666	0	0.251007	0	0.267179	0	0.292116	0.00852878	0.281218	0	0.288338	0	0.328373	0	0.33895	0	0.328923	0	0.245519	0	0.234907	0.01849	0.113668	0.00781708	0.096032	0	0.103662	0	0.10778	0	0.105489	0	0.0962887
7673767	0	0.0318294	0	0.0524975	0	0.0446187	0	0.0384145	0	0.0381437	0	0.0453858	0	0.31415	0	0.314219	0.00526787	0.296373	0.00443086	0.344197	0.00472836	0.363839	0.00852878	0.347345	0	0.362076	0	0.342038	0	0.384521	0	0.343848	0.0956023	0.478763	0	0.3367	0.00616333	0.0489695	0	0.0477387	0.00989707	0.0541287	0	0.0398959	0	0.0368621	0	0.0397013
7673768	0	0.0647941	0	0.071482	0	0.0730164	0	0.0686757	0	0.0817409	0	0.0563923	0	0.356336	0	0.376159	0	0.341065	0.0132926	0.396401	0.00472836	0.416129	0	0.400501	0	0.370254	0	0.36538	0	0.400815	0	0.440924	0	0.319175	0	0.41497	0.00616333	0.083941	0.00781708	0.0733075	0.00659805	0.0788962	0	0.0811916	0	0.0705452	0	0.0734903
7673769	0.011274	0.414843	0	0.547254	0	0.448867	0	0.460905	0	0.455908	0	0.453864	0	0.499794	0	0.558283	0	0.515694	0.0132932	0.582969	0	0.622994	0.00852878	0.574122	0	0.657149	0	0.602964	0	0.615786	0	0.605381	0	0.478763	0	0.595098	0	0.491409	0	0.459696	0	0.485722	0.0068738	0.517906	0	0.446119	0	0.618264
7673770	0	0.150029	0	0.185394	0	0.162245	0	0.166446	0	0.1998	0	0.162304	0	0.351575	0	0.375173	0	0.321762	0.00886171	0.37508	0	0.358146	0	0.362631	0	0.353777	0	0.363961	0	0.381095	0	0.45587	0	0.429659	0	0.336674	0.0123267	0.218575	0.0117256	0.18014	0.00329902	0.19447	0	0.172159	0	0.178562	0	0.192571
7673771	0.011274	0.363686	0	0.502574	0.0136407	0.408329	0	0.425997	0	0.375974	0	0.442855	0.0134318	0.254083	0.00664717	0.29595	0	0.238614	0.0132926	0.316268	0	0.313668	0.00852878	0.279953	0	0.325163	0	0.314517	0	0.263887	0	0.366191	0	0.355959	0	0.375704	0.00616333	0.421406	0	0.419373	0.00659805	0.417844	0	0.447197	0	0.40925	0	0.535477
7673772	0.011274	0.329662	0	0.412226	0.0272851	0.36106	0	0.334117	0	0.261614	0.0102733	0.370029	0.0268637	0.450011	0	0.490772	0.0210715	0.461289	0.0221553	0.52205	0.0141851	0.501529	0	0.46188	0	0.536812	0	0.521899	0	0.499951	0	0.537916	0	0.454266	0	0.430427	0.00616333	0.349773	0.0234512	0.34273	0.0131961	0.353245	0	0.314289	0.0190054	0.381345	0.00753807	0.424072
7673773	0	0.751375	0.0111012	0.981772	0	0.778863	0.00981547	0.796191	0	0.722979	0	0.843261	0	0.41994	0.00664717	0.459735	0.0105357	0.442691	0	0.476774	0	0.525915	0.0170576	0.508993	0	0.506699	0	0.45864	0	0.540523	0	0.351061	0	0.515464	0	0.281668	0.00616333	0.852511	0.00781708	0.792207	0	0.833467	0	0.815347	0.0126703	0.783564	0.00753807	1.02209
7673774	0	0.242084	0	0.338385	0	0.306894	0.00981547	0.272346	0	0.283332	0.0102733	0.264074	0	0.397465	0	0.465226	0.0105357	0.409687	0.00443086	0.454506	0.00472836	0.465287	0.0170576	0.454669	0	0.495766	0	0.432544	0	0.519316	0	0.403407	0	0.405107	0	0.461659	0.00616333	0.292876	0.0195427	0.269914	0	0.280688	0.0068738	0.312813	0.00633513	0.260537	0.00753807	0.369072
7673775	0	0.119343	0	0.123964	0	0.143319	0	0.111734	0.0137912	0.147112	0.0102733	0.151284	0	0.409659	0	0.395117	0.0105357	0.398017	0.00443086	0.464119	0.0141851	0.46138	0	0.388512	0	0.461572	0.0432807	0.413308	0	0.413533	0	0.410877	0	0.33141	0	0.39903	0.0123267	0.177462	0.00781708	0.13013	0.00989707	0.152268	0	0.142762	0.00633513	0.143609	0	0.146119
7673776	0	0.388764	0.0111012	0.463521	0	0.4043	0.00981547	0.41786	0	0.357837	0	0.40164	0.00671592	0.61968	0	0.683703	0	0.587746	0.0132926	0.660195	0.00472836	0.673148	0.00852878	0.679123	0	0.749805	0	0.635753	0	0.7439	0	0.560287	0	0.564486	0	0.61825	0.00616333	0.431061	0.00390854	0.384174	0.00329902	0.41328	0.0274952	0.467538	0	0.400374	0.00753807	0.537185
7673777	0	0.437873	0	0.545343	0	0.438359	0	0.479778	0	0.416174	0.0102733	0.478956	0.00671592	0.801387	0	0.881984	0	0.821345	0	0.880868	0	0.978502	0.0170576	0.958666	0	1.0758	0	0.84562	0	0.95855	0	0.956151	0	0.993987	0	0.860316	0.00616333	0.509164	0	0.463963	0.00659805	0.490149	0	0.477578	0.00633513	0.419057	0.00753807	0.580609
7673778	0	0.146681	0	0.159753	0	0.158254	0.0196309	0.15368	0	0.147195	0	0.148601	0	0.430206	0	0.475068	0	0.441924	0.00443086	0.468009	0	0.456073	0	0.485219	0	0.492745	0.0216403	0.443334	0	0.501009	0	0.418348	0	0.478586	0	0.492572	0.01849	0.172287	0.00781708	0.146092	0.00329902	0.157807	0	0.161725	0.00633513	0.172912	0	0.199373
7673779	0.011274	0.0466047	0	0.0469085	0	0.0365092	0	0.0523798	0	0.0363273	0	0.0453833	0	0.273698	0	0.266676	0	0.231639	0.00886171	0.279583	0	0.297741	0	0.312891	0	0.315358	0	0.314357	0	0.309089	0	0.224065	0	0.245489	0	0.234503	0.00616333	0.0524526	0.00390854	0.0477379	0.0131961	0.0509153	0	0.0440905	0	0.0425816	0	0.0498357
7673780	0	0.153449	0	0.161928	0	0.151425	0	0.157119	0	0.172527	0	0.158128	0	0.280149	0	0.267484	0	0.268697	0	0.288076	0	0.298199	0	0.287984	0.0548246	0.324768	0.0432807	0.325205	0	0.305726	0	0.238984	0	0.245369	0	0.265708	0	0.152967	0.00390854	0.155138	0.00329902	0.145837	0	0.147638	0	0.141072	0	0.190018
7673781	0	0.0761511	0	0.0859816	0	0.0878699	0	0.083793	0	0.0744534	0	0.0797525	0	0.350424	0	0.350261	0	0.313365	0.00443086	0.357418	0.00472813	0.373735	0	0.354057	0	0.386169	0.0216403	0.410247	0	0.385366	0	0.321063	0	0.380368	0	0.312622	0.00616333	0.0865339	0.0117256	0.0937553	0.00329902	0.0990539	0	0.0909574	0	0.0806969	0	0.0979647
7673782	0	0.132998	0.0111012	0.189857	0	0.124417	0	0.15249	0	0.205242	0.0205465	0.158156	0	0.343955	0	0.415836	0	0.36703	0	0.397545	0.00945626	0.426546	0	0.415589	0	0.428593	0.0432807	0.38027	0	0.440729	0	0.246526	0	0.392686	0	0.344046	0.0246533	0.197585	0.0117256	0.177317	0.00989707	0.173391	0	0.147669	0	0.168439	0	0.190885
7673783	0	0.125014	0	0.115004	0	0.136529	0	0.104733	0	0.127111	0	0.141616	0	0.601726	0	0.640641	0.00526787	0.604161	0	0.628488	0	0.67759	0	0.611527	0	0.717961	0	0.706816	0	0.678148	0.0539665	0.597639	0	0.454266	0	0.633208	0	0.120617	0.00390854	0.134658	0.00329902	0.123809	0	0.117542	0	0.112462	0	0.129195
7673784	0	0.198895	0	0.244526	0	0.213594	0	0.188523	0	0.170704	0	0.219977	0	0.650239	0	0.735047	0	0.66652	0.00443086	0.690025	0	0.728387	0	0.72344	0	0.777722	0	0.727173	0	0.746269	0	0.552693	0	0.650387	0	0.672243	0.00616333	0.232489	0	0.224443	0.00329902	0.215065	0	0.197304	0	0.202048	0	0.258391
7673785	0	0.0659181	0	0.0781608	0	0.0662395	0	0.0756421	0.0137912	0.0853475	0	0.0769982	0	0.421066	0	0.4708	0	0.431298	0.00443086	0.480891	0.0141844	0.505225	0	0.492611	0	0.517547	0	0.468252	0	0.52892	0	0.448531	0	0.405455	0	0.422502	0.00616333	0.0830289	0	0.0704573	0	0.0715301	0	0.0769591	0.00633513	0.0711635	0.00753807	0.0793691
7673786	0	0.0693481	0	0.0871168	0	0.0419208	0	0.0535438	0	0.0744696	0.0102733	0.0701407	0.00671592	0.311357	0.00664717	0.315081	0.00526787	0.289634	0.00886171	0.318236	0.00945626	0.321837	0.00852878	0.278851	0	0.3032	0	0.300775	0	0.289699	0	0.291545	0	0.344107	0	0.320964	0.0123267	0.0751834	0.0156342	0.0676363	0.0131961	0.0729244	0	0.0643811	0	0.0692767	0	0.0768581
7673787	0	0.160258	0	0.208803	0	0.185223	0	0.169912	0	0.168888	0.0102733	0.175996	0	0.351637	0	0.380592	0.00526787	0.379009	0.00443086	0.409927	0.00472813	0.447386	0	0.409933	0	0.4684	0	0.369374	0	0.413311	0	0.336373	0	0.331736	0	0.383442	0	0.19491	0	0.16309	0.00989707	0.195343	0	0.195211	0.0126703	0.190625	0.00753807	0.227981
7673788	0	0.245508	0	0.328268	0	0.270376	0	0.274671	0	0.24152	0	0.302489	0	0.508457	0	0.585637	0	0.523009	0	0.58141	0	0.627088	0	0.651208	0	0.618869	0	0.608583	0	0.63969	0	0.590698	0	0.442587	0	0.501096	0	0.320762	0	0.284679	0.00329902	0.282	0	0.290332	0	0.263708	0	0.363096
7673789	0	0.188669	0	0.192037	0	0.177087	0.00981547	0.186181	0	0.192493	0	0.182833	0.0134318	0.557549	0	0.535752	0	0.502723	0.00886132	0.563922	0	0.514049	0.00852878	0.556034	0	0.644342	0.0216357	0.458332	0	0.548443	0	0.582785	0	0.282486	0	0.344126	0.0123267	0.221956	0.0312683	0.210239	0.0263922	0.194844	0	0.186073	0	0.198883	0	0.216141
7673790	0	0.0943375	0	0.118347	0	0.10139	0	0.105898	0	0.0744561	0.0102733	0.0976012	0	0.508884	0	0.549366	0	0.508909	0	0.551818	0	0.598394	0.0170576	0.611549	0	0.600715	0	0.572323	0	0.592158	0	0.597773	0	0.51578	0	0.539568	0.00616333	0.0978747	0.00781708	0.0937623	0	0.0903181	0	0.0881415	0.00633513	0.0915035	0	0.103854
7673791	0	0.0875189	0	0.104949	0	0.0838189	0	0.0709839	0	0.0962481	0	0.0769855	0	0.442126	0	0.409888	0.0105357	0.425579	0.00443046	0.447628	0	0.446886	0	0.489681	0	0.499454	0.0216357	0.49105	0.1657	0.442334	0	0.37358	0	0.491039	0	0.367331	0.0246533	0.0978713	0.00390854	0.0784176	0	0.0802292	0	0.0818399	0	0.0781573	0.00753807	0.0894975
7673792	0	0.60697	0.0111012	0.738061	0	0.659798	0.00981547	0.602858	0	0.63567	0	0.655841	0.00671592	0.399022	0	0.449857	0.00526787	0.391863	0	0.474955	0.00945001	0.519948	0	0.47319	0	0.563622	0	0.401904	0	0.562244	0	0.395936	0	0.429606	0	0.406345	0	0.675558	0.00781708	0.606942	0.0131961	0.62269	0	0.602334	0.00633513	0.646301	0	0.776883
7673793	0	1.45717	0.0111012	1.73989	0	1.55073	0	1.53889	0	1.5143	0	1.4925	0.0134318	0.54695	0.00664717	0.619673	0	0.491541	0	0.592075	0.014175	0.714472	0.00852878	0.605231	0	0.69723	0	0.600601	0	0.713985	0	0.642414	0	0.588885	0.056338	0.531292	0.0123267	1.53861	0	1.49272	0.0329881	1.49902	0.0137476	1.55121	0.00633513	1.52425	0.0226142	1.99149
7673794	0	0.076132	0	0.101561	0	0.0770333	0	0.0801273	0	0.0889437	0	0.111224	0	0.33629	0	0.375189	0	0.322592	0.00443046	0.365581	0	0.388016	0.00852878	0.379901	0	0.391499	0.021631	0.341815	0	0.413642	0	0.238984	0	0.330477	0	0.320012	0.01849	0.11156	0.00390854	0.0999585	0.00659652	0.0781911	0	0.0809654	0.00633513	0.0876257	0	0.102074
7673795	0	0.0738561	0	0.0881706	0	0.079734	0.00981547	0.0859296	0.0137912	0.0871333	0	0.0617818	0	0.159407	0.00664717	0.187297	0	0.150778	0	0.176215	0	0.167805	0.00852878	0.197234	0	0.182913	0	0.15561	0	0.184463	0	0.18672	0	0.122324	0	0.109358	0.0123267	0.0888897	0.0234512	0.0988243	0.00989479	0.0800135	0	0.0684023	0	0.0730163	0	0.0742328
7673796	0	0.0499949	0	0.0569228	0	0.0513597	0	0.0580605	0	0.0471964	0	0.0439379	0	0.220392	0.00664717	0.232814	0	0.205207	0	0.216652	0.00944822	0.250908	0	0.223227	0	0.208934	0	0.21713	0	0.239069	0	0.194262	0	0.134573	0	0.203188	0.00616333	0.0557797	0.00781708	0.0567995	0.00659652	0.0667584	0.0137476	0.0642158	0	0.0546066	0	0.0565181
7673797	0	0.0988558	0	0.0959854	0	0.12299	0.00981547	0.106836	0.0137912	0.0943893	0.0205465	0.14411	0	0.385655	0	0.450401	0.00526787	0.393386	0.0310132	0.434164	0.0330688	0.433772	0.0255864	0.446529	0.164474	0.581237	0.0648929	0.539473	0.24855	0.532885	0	0.463378	0	0.30581	0	0.398562	0.0431433	0.144656	0.0234512	0.129504	0.0362809	0.139916	0	0.0970196	0	0.111756	0	0.109667
7673798	0.011274	0.0374915	0	0.0446404	0	0.0351347	0	0.0383151	0	0.0344859	0	0.0521699	0	0.448409	0	0.463932	0.00526787	0.429799	0.0132914	0.431141	0.00472411	0.429421	0	0.437125	0	0.427444	0	0.433627	0	0.408261	0	0.44833	0	0.427925	0	0.460794	0.03698	0.0592515	0.0429939	0.0761026	0.0164924	0.0576058	0	0.0439683	0	0.0444428	0	0.0387989
7673799	0.011274	0.0545405	0	0.0368312	0.0136407	0.0635264	0	0.0476074	0	0.0399325	0.0102733	0.0466853	0	0.333981	0	0.400266	0.0105357	0.351329	0.0177219	0.386744	0.00472411	0.367309	0	0.367591	0	0.41797	0.021631	0.380544	0	0.386032	0	0.470782	0	0.207824	0.056338	0.390533	0.0677966	0.110674	0.0469025	0.0800877	0.0329826	0.0704148	0	0.0397872	0.00633513	0.0444484	0	0.0632676
7673800	0	0.0454452	0.0111012	0.0613812	0	0.048646	0	0.045282	0	0.0290402	0	0.0535442	0	0.235544	0	0.238414	0.00526787	0.241854	0.0177219	0.270665	0.0141723	0.266194	0.0682303	0.314369	0	0.304624	0	0.267336	0.1657	0.294721	0	0.299021	0	0.256787	0	0.312598	0	0.0400833	0	0.044867	0.00659652	0.0580617	0	0.0502523	0	0.0463471	0.00753807	0.0573569
7673801	0	0.0363632	0	0.0379502	0	0.0270274	0	0.0371644	0.0137912	0.0453811	0.0205465	0.0562908	0	0.350047	0	0.418551	0	0.361103	0.0132914	0.392872	0.0283447	0.418527	0.0170576	0.404203	0	0.363343	0	0.383293	0	0.368306	0	0.298976	0	0.391198	0	0.320212	0.0246533	0.0418304	0.0195427	0.052257	0.0164913	0.0544124	0	0.0272234	0	0.0317478	0	0.0396481
7673802	0	0.0443136	0	0.0435312	0.0136388	0.0540555	0	0.0673518	0	0.0490107	0	0.0645321	0	0.342482	0	0.352074	0	0.358951	0.00886093	0.373114	0.0141723	0.379409	0.00852878	0.398223	0.0548246	0.402895	0	0.362734	0	0.440317	0	0.358798	0	0.464604	0	0.390442	0.0123267	0.0688423	0.00390854	0.0607751	0	0.0617247	0	0.0635187	0.0190054	0.0742852	0	0.0683273
7673803	0	0.497874	0	0.58838	0	0.539379	0	0.564585	0	0.543054	0.0102733	0.521964	0	0.201749	0	0.170139	0	0.184657	0.00886093	0.195898	0	0.196864	0	0.216261	0	0.232209	0.021631	0.195012	0	0.244961	0	0.164437	0	0.085585	0	0.171768	0	0.521396	0.00390854	0.527285	0.0197896	0.531509	0	0.532814	0.00633513	0.553269	0.00753807	0.661676
7673804	0.0225479	0.0784198	0	0.0692188	0	0.0689357	0	0.0557491	0	0.0708177	0	0.0631764	0.00671592	0.369776	0	0.397616	0	0.380396	0.00886093	0.413561	0	0.403683	0.0170576	0.432609	0	0.409842	0	0.383272	0	0.45317	0	0.396173	0	0.330114	0	0.398189	0.00616333	0.0723539	0	0.063627	0.00329826	0.0667703	0	0.0502702	0	0.071131	0	0.0869074
7673805	0	0.0795617	0	0.104949	0.0136388	0.0865157	0	0.0917676	0.0275824	0.11077	0	0.114008	0.00671592	0.324809	0	0.317616	0.0105357	0.339128	0.00443046	0.317672	0	0.323459	0	0.383038	0	0.400339	0.043262	0.387433	0	0.432477	0	0.426136	0	0.281277	0	0.413998	0.00616333	0.113328	0.00781708	0.0994262	0.013193	0.0983329	0	0.0796	0	0.102258	0	0.103797
7673806	0	0.0238696	0	0.0301471	0	0.0229826	0.00981547	0.0383364	0	0.0199764	0	0.0329666	0	0.116389	0	0.144689	0	0.130272	0.00886093	0.152516	0.00472411	0.144128	0	0.13359	0	0.162593	0.021631	0.171859	0	0.152148	0	0.157045	0	0.0978234	0	0.156152	0	0.0287697	0.0117256	0.0335233	0.00329826	0.032019	0	0.0216468	0.00633513	0.0266773	0	0.0312249
7673807	0	0.188681	0	0.241195	0	0.189271	0	0.219553	0	0.207039	0.0102733	0.219789	0	0.548372	0	0.575257	0	0.564002	0.0132914	0.602124	0.00472411	0.621761	0	0.631474	0	0.654685	0	0.575795	0	0.618392	0	0.575959	0	0.586941	0	0.632516	0	0.205756	0.00390854	0.182388	0.00329826	0.207662	0.0068738	0.213681	0	0.224224	0	0.238825
7673808	0	0.34342	0	0.410088	0	0.326033	0.00981547	0.413819	0	0.34885	0	0.334025	0.0201478	0.931972	0	0.952641	0.0105357	0.894594	0	0.894667	0.00944822	0.936762	0	0.840137	0	0.977845	0	0.961223	0	0.97324	0	1.0101	0	0.942357	0	0.97702	0.00616333	0.371718	0.00781708	0.353108	0.0197896	0.366151	0	0.363349	0	0.327956	0	0.437441
7674881	0	0.139527	0.00226419	0.153404	0	0.149265	0	0.139269	0	0.151921	0.00958405	0.15311	0	0.363066	0	0.445237	0	0.413144	0	0.405034	0	0.424551	0.0213197	0.452706	0	0.456297	0	0.398406	0	0.467196	0	0.381728	0	0.45972	0	0.339799	0.0211977	0.199862	0.0234874	0.174784	0.0298795	0.178742	0	0.146585	0	0.148592	0	0.170171
7674882	0	0.0582158	0	0.0580173	0	0.0497595	0	0.0386533	0	0.054652	0	0.0354083	0	0.208768	0	0.204164	0	0.217655	0.00535705	0.231763	0.0111901	0.2537	0	0.249811	0	0.265231	0	0.261852	0	0.260149	0	0.203614	0	0.240806	0	0.198132	0.00529914	0.0567343	0	0.0610273	0.00331983	0.0505826	0	0.0478996	0	0.0481581	0.00729182	0.0837958
7674883	0	0.125112	0.00226398	0.134852	0	0.126786	0	0.111934	0.0121996	0.14314	0	0.119486	0	0.454636	0	0.56443	0	0.534358	0.0214282	0.530488	0.0111894	0.579614	0.0426394	0.583913	0	0.604473	0	0.520274	0	0.551302	0	0.496246	0	0.372154	0	0.509482	0	0.12957	0.00469682	0.116711	0	0.123704	0.0063597	0.144086	0	0.127029	0	0.140683
7674884	0	0.117918	0.00226393	0.128882	0	0.120106	0	0.143927	0	0.130038	0.00958405	0.135415	0	0.231321	0	0.252146	0	0.205137	0	0.236566	0	0.246134	0	0.267999	0	0.262028	0	0.235792	0	0.287625	0	0.241761	0	0.197109	0	0.226372	0.0211965	0.145042	0	0.121459	0.0199183	0.144217	0	0.123625	0	0.118782	0	0.122069
7674885	0	0.0951029	0.00226388	0.116909	0	0.0944163	0	0.106602	0	0.0917802	0	0.113286	0	0.253854	0	0.27913	0	0.279174	0.0267852	0.315882	0.0223789	0.325378	0.0319761	0.361457	0	0.383456	0	0.318621	0.104603	0.346154	0	0.21623	0	0.328371	0	0.212194	0	0.0966881	0.0187864	0.107229	0.006639	0.103873	0	0.0941454	0.00660546	0.116485	0	0.137066
7674886	0.00682625	0.0453037	0.00226388	0.0424579	0.00200317	0.0425301	0.0174231	0.0579664	0	0.0469858	0	0.0460238	0	0.0970641	0	0.0922623	0	0.105931	0	0.101931	0.00559472	0.112335	0.0213174	0.109251	0	0.115226	0	0.104074	0	0.109916	0	0.152691	0	0.0876424	0	0.0848776	0.00529886	0.0554363	0.00939232	0.0491715	0.019917	0.0659513	0	0.0491191	0	0.0330186	0	0.0408624
7674887	0	0.146404	0	0.150102	0.00200308	0.147372	0	0.131258	0	0.143143	0.00958405	0.126563	0	0.280417	0	0.316	0	0.283976	0	0.262241	0	0.281344	0	0.339384	0	0.347178	0	0.302351	0	0.362571	0	0.343293	0	0.175131	0	0.282885	0	0.146971	0	0.129146	0.00995851	0.147276	0	0.150199	0	0.145366	0	0.154651
7674888	0	0.161147	0.00226378	0.204272	0	0.164012	0	0.167272	0	0.139895	0	0.188572	0	0.697545	0	0.691012	0.00819269	0.681431	0	0.664944	0.0167832	0.727468	0	0.782652	0	0.828324	0.0307787	0.697312	0	0.822164	0	0.826446	0	0.503503	0	0.806223	0.0158957	0.194098	0.00939232	0.183105	0	0.177056	0	0.182993	0	0.174324	0	0.241625
7674889	0.00227521	0.0216002	0	0.0212284	0.00200304	0.0189906	0	0.0193234	0	0.0218551	0	0.0194683	0	0.0398586	0.0100888	0.0479475	0	0.0413832	0	0.0536207	0	0.0572907	0	0.0559008	0	0.0599454	0	0.0455077	0.104603	0.0677457	0	0.0635728	0	0.0437828	0	0.0282885	0.0264929	0.041256	0.028177	0.0509479	0.00995851	0.0348555	0	0.0208732	0	0.018802	0	0.0155173
7674890	0	0.180633	0	0.205742	0	0.176824	0	0.173927	0	0.175943	0.00958222	0.184069	0.021751	1.82946	0.0100888	1.92523	0	1.7516	0	1.82304	0.0167832	1.87282	0	1.90718	0	1.9498	0	1.83816	0	1.89888	0	1.79275	0	1.79549	0	1.89533	0	0.203726	0.0234797	0.21565	0.0232357	0.220086	0	0.205065	0	0.190813	0	0.24934
7674891	0.00227511	0.0786027	0.00226372	0.0998637	0.00600913	0.0764972	0.00871156	0.0812884	0.0121996	0.0939747	0	0.0911303	0	0.48496	0.0100888	0.523798	0	0.477465	0	0.505153	0.0223776	0.517973	0	0.565618	0	0.566425	0	0.482762	0	0.584217	0	0.432515	0	0.503613	0	0.452681	0.00529829	0.0876667	0	0.0722723	0.00331939	0.0765422	0.0063589	0.0785813	0	0.0724588	0	0.104485
7674892	0	0.192889	0	0.254724	0.00200304	0.19203	0	0.180563	0	0.175916	0.00958222	0.231807	0	0.409188	0	0.495451	0	0.401266	0.0535647	0.504566	0.0671366	0.522579	0.0106576	0.494007	0	0.466958	0.0307787	0.430698	0	0.487072	0	0.43224	0	0.437828	0	0.381949	0.0211932	0.232037	0.0140878	0.215619	0.00663856	0.203283	0	0.207501	0	0.2036	0	0.29378
7674893	0	0.125088	0	0.169234	0.00200296	0.137199	0	0.121923	0	0.140845	0	0.163623	0	0.41302	0.0100847	0.456004	0	0.415624	0.0053559	0.424587	0	0.439688	0	0.442058	0	0.425948	0	0.464852	0	0.49621	0	0.368301	0	0.612557	0	0.324996	0.00529717	0.149504	0.00469528	0.156373	0.00663768	0.155793	0	0.136288	0.0132066	0.147651	0	0.185611
7674894	0.0022749	0.310239	0.00226367	0.398043	0.00200296	0.3122	0	0.325253	0	0.291653	0	0.34326	0	0.394459	0	0.443718	0	0.406015	0	0.420828	0	0.406104	0	0.444664	0	0.420035	0.0307692	0.406729	0	0.447181	0	0.419048	0	0.306011	0.117509	0.353157	0.00529717	0.301102	0.00939055	0.322451	0	0.318192	0	0.329926	0	0.355895	0	0.430798
7674895	0	0.0357106	0.00452735	0.0394791	0.00400593	0.0409373	0.0087108	0.0333202	0.0487745	0.0611654	0	0.0513134	0.0108684	0.16331	0	0.0921738	0.00819001	0.105816	0.0053559	0.109351	0.00559284	0.11222	0.0106576	0.1274	0.411805	0.333953	0.246154	0.39754	0	0.336331	0	0.165121	0	0.109242	0	0.0706215	0.0423774	0.0754226	0.051648	0.0888689	0.0331884	0.0570733	0	0.0298864	0	0.0288993	0	0.038792
7674896	0	0.038697	0	0.0352795	0.00400593	0.0411863	0	0.0439724	0	0.030573	0.00957854	0.0442208	0	0.0982566	0	0.108159	0.01638	0.128913	0.0214236	0.122761	0	0.102975	0	0.139102	0	0.104119	0	0.110512	0	0.111699	0	0.1016	0	0.152939	0	0.0564972	0.0211887	0.0689566	0.0469528	0.069894	0.0298696	0.078579	0	0.0376529	0	0.0444766	0	0.0398099
7674897	0.0022749	0.0255075	0	0.0176488	0.00200296	0.0214054	0	0.0193282	0	0.0229378	0	0.0203498	0	0.131448	0	0.117991	0	0.112551	0	0.131328	0	0.11627	0	0.137798	0	0.140387	0	0.118637	0	0.100703	0	0.1143	0	0.0655451	0	0.0565052	0.0264859	0.0444851	0.0375622	0.0734732	0.019913	0.0413556	0	0.026612	0	0.0224787	0	0.0227581
7674898	0.0090996	0.0918315	0.0113186	0.0981102	0.00801186	0.101937	0.0261324	0.115978	0.0365809	0.113599	0.0383142	0.124753	0	0.047798	0	0.0565319	0	0.0596429	0.0053559	0.0594983	0.0167785	0.0688335	0	0.0519953	0.0686342	0.113566	0.0307692	0.0893815	0	0.102534	0	0.0507937	0	0.0218531	0	0.0847577	0.0953491	0.20373	0.154944	0.26782	0.202449	0.297695	0	0.0945853	0	0.0894573	0	0.0894829
7674899	0	0.181191	0	0.231123	0	0.171704	0.0348432	0.180544	0.0121936	0.181256	0	0.193692	0	1.15381	0	1.24018	0	1.10353	0.0107118	1.21047	0.0279642	1.29817	0.0106576	1.32349	0	1.46386	0.0615385	1.35388	0	1.52162	0	1.20666	0	1.22404	0	1.21486	0	0.224928	0	0.187768	0.00331884	0.189953	0	0.203018	0.00660328	0.202208	0	0.261105
7674900	0	0.364812	0.00226372	0.435084	0	0.362951	0	0.373117	0	0.369121	0	0.398033	0	0.793988	0	0.832104	0.00819001	0.749507	0.0107118	0.796616	0.00559284	0.845222	0	0.838555	0	0.784011	0	0.817514	0	0.84977	0	0.736508	0	0.874126	0	0.960588	0.0211887	0.376412	0	0.35661	0.00331884	0.383335	0	0.395009	0	0.397555	0	0.493281
7674901	0.0022749	0.897647	0.00226372	1.13061	0	0.907523	0	0.922804	0.0243873	0.935855	0	0.996939	0	0.760896	0.0201694	0.887447	0.00819001	0.758217	0	0.825604	0.00559284	0.852807	0.0106576	0.97514	0	0.96879	0	0.8177	0	0.897567	0	0.685888	0	0.873935	0	0.861704	0.0105943	0.963001	0.0187811	0.91935	0.00663768	0.922829	0.0063589	0.968521	0	0.932278	0	1.28447
7674902	0	0.0914927	0	0.109732	0.00200296	0.0906633	0	0.0992678	0	0.0818947	0	0.0937464	0	0.697119	0	0.726419	0.00819001	0.722664	0	0.733429	0	0.79029	0	0.813854	0.137268	0.956433	0.184615	0.834497	0	0.97519	0	0.851118	0	0.655451	0	0.805198	0.00529717	0.101179	0.0328669	0.119651	0.00995652	0.120594	0	0.105192	0	0.0962883	0	0.118921
7674903	0	0.136195	0.00226372	0.146218	0.00200296	0.145224	0	0.13858	0	0.128851	0.00957854	0.143277	0	0.423414	0	0.505094	0	0.436782	0.0053559	0.509307	0	0.493486	0	0.521382	0	0.560052	0	0.50707	0	0.551211	0	0.50813	0	0.590035	0	0.466233	0.0105943	0.143719	0.0140858	0.162306	0.00663768	0.147929	0	0.151451	0	0.144895	0.00728916	0.164941
7675107	0	0.138073	0	0.166774	0	0.13191	0	0.137747	0	0.124019	0	0.158531	0	0.56553	0	0.514794	0	0.570965	0.00764994	0.623697	0	0.570519	0.0148522	0.594342	0	0.649752	0	0.560071	0	0.632264	0	0.627544	0	0.411523	0	0.674244	0	0.138306	0	0.139225	0.0254712	0.183344	0	0.152855	0	0.124015	0	0.143885
7675108	0	0.161736	0	0.187196	0	0.0999281	0	0.165282	0.0263644	0.164326	0	0.163894	0	0.693132	0	0.693862	0	0.656933	0.015301	0.758243	0	0.690953	0.01485	0.799642	0	0.77574	0	0.712069	0	0.723261	0	0.678196	0	0.823287	0	0.500963	0.0215308	0.196154	0.0169808	0.19203	0	0.183326	0	0.215252	0	0.171657	0	0.220395
7675109	0	0.130224	0	0.160005	0	0.0919375	0	0.0953248	0	0.117859	0	0.112007	0	0.502333	0	0.563904	0	0.593083	0	0.577702	0	0.617798	0	0.567592	0	0.6641	0	0.593372	0	0.668371	0	0.559512	0	0.558495	0	0.750866	0.0215308	0.175283	0.0169808	0.153384	0.0190998	0.136639	0	0.147982	0	0.124912	0	0.170177
7675110	0	0.110458	0	0.0714796	0	0.0799041	0	0.0614199	0	0.0651122	0	0.0737584	0.0124766	0.583919	0	0.603321	0	0.580503	0.00764877	0.617347	0	0.586809	0	0.642838	0	0.719784	0	0.614598	0	0.642735	0	0.644177	0	0.587889	0	0.519831	0	0.088433	0	0.0824849	0	0.0837063	0	0.0903099	0	0.0838982	0	0.119905
7675111	0	0.122298	0	0.14295	0	0.171828	0	0.13768	0	0.130184	0	0.133876	0.0249532	0.391596	0	0.384805	0	0.312172	0.0229463	0.353285	0.0163225	0.349186	0.0296956	0.354033	0	0.41434	0	0.359121	0	0.41274	0	0.322307	0	0.205882	0.137174	0.461894	0	0.131839	0.0169808	0.132763	0.00636578	0.134816	0	0.122984	0	0.138256	0	0.150766
7675112	0	0.0907083	0	0.153145	0	0.123861	0	0.129139	0	0.130132	0.064921	0.202097	0	0.347204	0	0.328628	0	0.327042	0.0152964	0.38357	0.0081606	0.372412	0	0.412937	0	0.352454	0	0.331609	0	0.445564	0	0.372881	0	0.205761	0	0.288684	0	0.178454	0.0594328	0.171423	0	0.152427	0	0.154677	0	0.143969	0.0222742	0.19415
7675113	0	0.161697	0	0.153134	0	0.107871	0	0.201152	0	0.139422	0	0.120205	0.012475	0.543173	0	0.503033	0	0.524502	0.00764818	0.540444	0	0.552331	0	0.5758	0	0.617248	0	0.566141	0	0.595456	0	0.542833	0	0.499853	0	0.462161	0.0107643	0.184873	0.0169794	0.16755	0	0.159487	0.0105519	0.149866	0	0.132473	0	0.212433
7675114	0	0.256319	0	0.272238	0	0.279631	0	0.332388	0	0.238545	0	0.286744	0	1.07569	0	1.09255	0	1.05845	0	1.12088	0	1.18171	0	1.2426	0	1.17768	0.0526039	1.0983	0	1.17943	0	1.08438	0	0.999706	0	0.827719	0	0.265243	0.00848896	0.300254	0.0190973	0.3022	0	0.288143	0	0.263867	0	0.338031
7675115	0	0.106509	0	0.122549	0	0.0998921	0	0.127067	0	0.0774665	0	0.103808	0	0.627957	0.0121007	0.591376	0.00980777	0.611575	0	0.622974	0.0081606	0.651124	0	0.624326	0	0.710699	0	0.720825	0	0.686332	0	0.525246	0	0.440917	0	0.692707	0	0.123826	0	0.114723	0	0.116341	0	0.111439	0	0.109598	0	0.129076
7675116	0	0.0236565	0	0.0442357	0	0.0439297	0	0.0423406	0	0.0247747	0	0.0409623	0.012475	0.129324	0	0.133042	0	0.111063	0	0.125248	0	0.130955	0	0.121998	0	0.111565	0	0.0820993	0	0.127747	0	0.169405	0	0.146843	0	0.134667	0	0.0337577	0.00848824	0.0502506	0	0.0334802	0	0.0316948	0	0.0409653	0	0.0388261
7675117	0	0.0512699	0	0.0680689	0	0.0758998	0	0.0762276	0	0.0495694	0	0.0464329	0	0.718102	0	0.681624	0	0.717584	0.00764701	0.747267	0.0081606	0.733355	0	0.778693	0	0.901377	0	0.741935	0	0.865058	0	0.660681	0	0.675477	0	0.808003	0.0215262	0.0498352	0	0.0502545	0.0127299	0.0634428	0	0.0547519	0	0.0438316	0.0111371	0.0845154
7675118	0	0.0867303	0	0.142911	0	0.0878629	0.0408747	0.152413	0	0.102205	0	0.182975	0	0.502136	0	0.509224	0	0.464257	0	0.512078	0	0.534139	0	0.49206	0	0.578391	0	0.544338	0	0.562044	0	0.457472	0	0.323149	0	0.288739	0.0107631	0.138239	0	0.135287	0.0127299	0.140952	0.0105507	0.137323	0.0101698	0.130512	0.0111371	0.159874
7675119	0	0.181352	0	0.238168	0	0.163699	0	0.190508	0	0.164127	0	0.213004	0	0.517341	0	0.546897	0	0.554003	0.015294	0.560219	0	0.597649	0	0.60579	0	0.645824	0	0.544288	0	0.569302	0	0.525157	0	0.440529	0	0.596613	0	0.213754	0.00848824	0.211294	0	0.19379	0.0105507	0.238127	0	0.210502	0	0.271761
7675120	0	0.0433737	0	0.0748681	0	0.0678968	0	0.0740913	0	0.0309713	0	0.043692	0	0.22974	0.0121007	0.267709	0	0.243321	0.00764701	0.245411	0	0.24881	0.0148434	0.270386	0	0.287711	0	0.291873	0	0.251797	0	0.338868	0	0.293772	0	0.230814	0	0.0771531	0.0169765	0.0889072	0.00636497	0.0766432	0.0105507	0.0921933	0	0.0590634	0	0.0959309
7675121	0	0.169552	0	0.275679	0	0.235614	0	0.251916	0	0.185833	0	0.210279	0	0.428841	0	0.446744	0	0.386784	0	0.397729	0.0163212	0.490104	0	0.418784	0	0.53724	0	0.364853	0	0.474349	0	0.440379	0	0.293686	0	0.442223	0.0215262	0.250768	0	0.216475	0.0190949	0.224672	0	0.227596	0	0.216287	0	0.280973
7675122	0	0.0828272	0	0.146398	0	0.0998642	0	0.118604	0	0.154914	0.0216403	0.166648	0	0.500264	0	0.517301	0.00980777	0.455407	0.00764701	0.515342	0	0.561157	0	0.495985	0	0.560611	0	0.480302	0	0.558313	0	0.474255	0	0.41116	0	0.557478	0.0107631	0.154343	0.0169765	0.145667	0.00636497	0.153332	0	0.125833	0	0.111509	0	0.182776
7675123	0	0.0867303	0	0.0714723	0	0.12776	0	0.0804403	0	0.0650437	0	0.0846532	0	0.437328	0	0.412185	0	0.425442	0	0.458642	0	0.458257	0	0.441129	0	0.528293	0.0525762	0.468156	0	0.565508	0	0.287989	0	0.323244	0	0.346087	0	0.0867832	0.0169765	0.0992102	0.0190949	0.0898481	0	0.0854594	0	0.0800122	0	0.126754
7675124	0	0.145939	0	0.19071	0	0.139799	0	0.143995	0	0.151806	0	0.136605	0	0.420182	0.0121007	0.440008	0	0.422936	0	0.443369	0	0.448812	0	0.384107	0	0.384469	0	0.379905	0	0.510707	0	0.338696	0	0.146843	0	0.692042	0.0215262	0.152748	0.00848824	0.143085	0.00636497	0.14719	0	0.137353	0	0.133427	0	0.167935
7675125	0	0.0788892	0	0.0953321	0	0.091864	0	0.0720049	0.0263435	0.117731	0	0.101079	0	0.0374232	0.0121007	0.049253	0	0.0361749	0	0.037225	0.0081606	0.0626385	0.0148434	0.0650288	0	0.0674962	0	0.0607755	0	0.0583537	0	0.0169319	0	0.0587372	0	0.0384541	0.0107631	0.0932566	0.0169765	0.0708827	0.0445548	0.111924	0	0.0816468	0	0.0771884	0	0.0651198
7675126	0	0.0748975	0.0383877	0.0918867	0	0.0958313	0	0.0698501	0	0.0681262	0	0.0491508	0	0.537616	0	0.548368	0	0.540163	0	0.603235	0.0081606	0.598388	0	0.638172	0	0.742502	0	0.674649	0	0.682009	0	0.525068	0	0.675676	0	0.519031	0	0.0674916	0	0.0798784	0.0127299	0.0801557	0	0.081617	0	0.0723906	0	0.101625
7675127	0	0.0394244	0	0.027234	0	0.0159732	0	0.029634	0	0.0402601	0	0.0355026	0	0.178599	0	0.22	0	0.197091	0	0.230943	0	0.219708	0	0.178818	0	0.237676	0	0.170161	0	0.185996	0	0.203218	0	0.323149	0	0.192271	0.0538155	0.0642952	0.0254647	0.0592715	0.0318248	0.0678229	0	0.0259254	0	0.030484	0	0.0456757
7675128	0	0.0275982	0	0.0578645	0	0.0558994	0	0.0465737	0	0.0433584	0	0.0409635	0	0.251743	0	0.32838	0	0.306871	0	0.326557	0	0.315089	0	0.308956	0	0.372674	0	0.337304	0	0.339206	0	0.372629	0	0.293686	0	0.192271	0	0.0594693	0.00848824	0.0721519	0	0.0634216	0	0.0566556	0	0.0438204	0	0.0662297
7675129	0	0.26015	0	0.323316	0	0.231537	0	0.273051	0	0.266295	0	0.226652	0	0.496683	0	0.563144	0	0.495204	0	0.543947	0.0163212	0.567449	0	0.583262	0	0.583903	0	0.537798	0	0.696445	0	0.592618	0	0.26424	0	0.422996	0	0.321383	0	0.24093	0.00636497	0.284496	0.0105507	0.289023	0	0.255277	0	0.363092
7675130	0	0.30751	0	0.313117	0	0.219587	0	0.332338	0	0.291094	0.0216403	0.382284	0.0124735	0.489829	0.0121007	0.504014	0	0.45281	0	0.482164	0.0163212	0.559072	0	0.542584	0	0.651389	0	0.495215	0	0.59068	0	0.507958	0	0.440529	0	0.346021	0	0.297275	0.0254647	0.28733	0.0318248	0.330315	0.0105507	0.313004	0.0101698	0.285777	0.0334113	0.423613
7675131	0	0.165582	0	0.125927	0	0.131747	0	0.112186	0	0.105286	0.064921	0.275783	0	0.282361	0	0.298806	0.0196155	0.305601	0.015294	0.324011	0.0489636	0.397315	0	0.375917	0	0.41081	0.0525762	0.40107	0	0.360919	0	0.304775	0	0.41116	0	0.442393	0.0430478	0.149448	0.0169765	0.154599	0.0254599	0.147095	0	0.129617	0.0101698	0.152407	0.0222742	0.151854
7675132	0	0.0906904	0	0.0850919	0	0.107815	0	0.0719836	0	0.0712295	0	0.0983284	0	0.297649	0	0.320166	0	0.2744	0	0.324826	0	0.314083	0	0.276367	0	0.311015	0	0.297773	0	0.360787	0	0.186283	0	0.17616	0	0.269179	0	0.0932281	0.00848824	0.114673	0	0.0942623	0	0.105636	0.0101698	0.0905072	0	0.10278
7675133	0	0.0118287	0	0.0170161	0	0.0199641	0	0.00846794	0	0.0340684	0	0.0327726	0.0124735	0.0595268	0	0.0607374	0	0.0586137	0	0.0676624	0.0081606	0.0616897	0	0.0629864	0	0.0352061	0	0.0334174	0	0.0838192	0	0.0338753	0	0	0	0.0384468	0.0107619	0.0337512	0.0169765	0.0322144	0.0381898	0.0554915	0	0.0259254	0	0.019052	0	0.0239797
7675134	0	0.114326	0	0.14293	0	0.13575	0	0.112188	0	0.117676	0	0.128366	0	0.180306	0	0.197009	0	0.170868	0.00764701	0.210633	0.0081606	0.204719	0	0.219454	0	0.25234	0	0.16104	0	0.178591	0	0.186346	0	0.176211	0	0.153787	0	0.128566	0.00848824	0.133996	0.0127299	0.115385	0	0.133461	0.0101698	0.136223	0	0.150726
7675135	0	0.21686	0	0.31652	0	0.275548	0	0.321748	0	0.303471	0	0.300382	0	0.739934	0.0121007	0.78638	0	0.734615	0.00764701	0.765561	0.0163212	0.766592	0	0.78225	0	0.897782	0	0.692883	0	0.907567	0	0.830086	0	0.440399	0	0.730488	0	0.313359	0.0169765	0.338852	0	0.29333	0	0.320685	0	0.315295	0	0.409934
7675136	0.0903751	0.429845	0	0.408441	0	0.375324	0	0.364137	0	0.328326	0	0.385088	0	0.787696	0.0121007	0.82589	0	0.808252	0.00764701	0.797719	0	0.804031	0	0.849455	0	0.89794	0	0.854	0	0.845604	0	0.677507	0	0.734214	0	0.845829	0	0.355208	0.0169765	0.399454	0	0.382349	0.0105507	0.411013	0	0.386825	0	0.503603
7675137	0	0.228833	0	0.166899	0	0.167779	0	0.139795	0	0.164229	0.0432807	0.194037	0	0.452412	0.0121007	0.507248	0.00980777	0.475175	0.0152952	0.523578	0.0244818	0.576759	0	0.538443	0	0.660173	0	0.434505	0	0.499326	0	0.575881	0	0.440399	0	0.480677	0.0107619	0.18171	0.0169765	0.19984	0	0.163972	0.0211015	0.20366	0.0101698	0.149661	0.0222742	0.189673
7675138	0	0.303855	0.0383877	0.333674	0	0.255642	0	0.294336	0	0.297471	0	0.314165	0	0.442252	0.0121007	0.397281	0	0.43532	0.00764701	0.497369	0.0081606	0.465577	0.0148434	0.434871	0	0.575151	0.0525762	0.434558	0	0.503062	0	0.321761	0	0.381791	0	0.577034	0.0107619	0.374604	0.0169765	0.358312	0.00636497	0.345475	0	0.39386	0	0.342123	0	0.414701
7675139	0	0.141956	0	0.0987066	0.0425532	0.107845	0	0.0952724	0	0.058849	0	0.114723	0	0.55462	0.0242014	0.586168	0.0196155	0.533899	0	0.571912	0	0.570301	0.0296868	0.577259	0	0.551708	0	0.601805	0	0.61229	0	0.610169	0	0.411281	0	0.384615	0.0107619	0.12055	0	0.0992255	0.00636497	0.0933896	0.0105507	0.101794	0	0.0905184	0	0.11308
7675140	0	0.197145	0.0383877	0.231458	0	0.219596	0	0.21382	0.052687	0.253988	0	0.204828	0	0.937186	0.0121007	0.989741	0	0.878079	0	0.979463	0.0244818	1.05254	0.0148434	1.02215	0	1.15587	0	0.914671	0	1.09674	0	0.745257	0	0.881057	0	1.05769	0.0107619	0.21054	0.00848824	0.189423	0.0190949	0.224632	0.0105507	0.228528	0.0101698	0.201	0	0.262677
7675141	0	0.642668	0	0.799809	0	0.610827	0	0.717597	0	0.603902	0	0.688205	0.0124735	0.64808	0.0121007	0.679535	0	0.622373	0.00764701	0.64873	0	0.679573	0	0.721383	0	0.721746	0	0.704974	0	0.754208	0	0.643522	0	0.558003	0	0.846317	0	0.671756	0	0.703509	0	0.694989	0	0.751844	0.0101698	0.651615	0	0.877023
7675142	0	0.0867576	0	0.0952932	0	0.0838591	0	0.0804488	0	0.0774257	0	0.0764735	0	0.299442	0	0.326679	0.00980777	0.360493	0	0.308746	0	0.315976	0.0148434	0.317035	0	0.305182	0	0.267445	0	0.306067	0	0.338753	0	0.381904	0	0.230769	0.0322858	0.0948218	0.033953	0.096642	0.00636497	0.0766425	0	0.0845041	0	0.0724065	0	0.0925017
7675143	0	0.063084	0	0.0748707	0	0.059885	0	0.0423343	0	0.0836146	0.0216403	0.101043	0	0.510465	0	0.527068	0	0.514062	0	0.565173	0.0163212	0.578694	0.0148434	0.579257	0	0.581054	0	0.586608	0	0.612356	0	0.508216	0	0.645919	0	0.711538	0	0.0594607	0.0169765	0.0708672	0.00636497	0.082799	0	0.0700899	0	0.0628721	0	0.0845029
7675144	0	0.145888	0	0.156537	0.0425532	0.171691	0	0.122772	0	0.0928965	0	0.14746	0.0124735	0.511974	0.0121007	0.469414	0	0.455226	0	0.470234	0.0081606	0.473863	0	0.562917	0	0.498695	0	0.504452	0	0.491839	0	0.372503	0	0.499266	0	0.576923	0	0.168737	0	0.146877	0	0.155026	0	0.177627	0.0203397	0.175278	0	0.206694
7675145	0	0.0591459	0	0.0170166	0	0.0558971	0.0204374	0.0635136	0	0.0433504	0.0216403	0.0628106	0	0.433792	0	0.467819	0.0294233	0.488924	0.022941	0.482107	0	0.489797	0.0296868	0.455174	0	0.507525	0.0525762	0.495381	0	0.517285	0	0.491109	0	0.352526	0	0.519331	0.0215239	0.0723217	0.00848824	0.0438094	0.0127299	0.0616642	0.0105507	0.0470448	0	0.0457265	0.0111371	0.0902146
7675146	0	0.134117	0	0.159973	0	0.159744	0.0204374	0.184189	0.0263435	0.12699	0.0216403	0.144761	0	0.357216	0	0.359547	0	0.348024	0	0.392522	0.0081606	0.430918	0	0.388109	0	0.399026	0	0.404206	0	0.418944	0	0.372566	0	0.23488	0	0.461538	0.0430478	0.215393	0	0.150773	0.00636497	0.177072	0	0.1671	0	0.145775	0	0.143905
7675147	0	0.114362	0	0.149741	0	0.147734	0	0.0910168	0.0263435	0.148648	0	0.13381	0	0.44229	0	0.462895	0	0.465221	0	0.450839	0	0.48232	0.0148434	0.518251	0.163399	0.528154	0	0.458855	0	0.52459	0	0.491192	0	0.528479	0	0.519431	0	0.136597	0.00848824	0.126274	0	0.147982	0	0.127703	0	0.123847	0	0.155306
7675148	0	0.12223	0	0.166752	0	0.123762	0	0.12065	0	0.148644	0	0.12015	0	0.362491	0.0121007	0.397529	0	0.361894	0.00764701	0.376608	0.0081606	0.421783	0	0.416785	0	0.478666	0	0.386136	0	0.455523	0	0.423872	0	0.382016	0	0.250241	0.0107619	0.152672	0	0.144309	0.00636497	0.147096	0	0.136342	0	0.128607	0.0111371	0.173566
7675149	0	0.181381	0	0.159951	0	0.19164	0	0.165111	0	0.170321	0	0.13381	0.0124735	1.18248	0	1.27422	0	1.19137	0	1.21159	0.0081606	1.21739	0	1.20144	0	1.30335	0.0525762	1.27352	0	1.30074	0	1.16929	0	0.822803	0	1.23148	0.0107619	0.163919	0.0169765	0.190692	0.0190949	0.188496	0	0.155546	0	0.175278	0	0.215822
7675150	0	0.0906976	0	0.0612578	0	0.10781	0	0.0783235	0	0.0557396	0	0.0928429	0	0.255224	0	0.259425	0	0.274458	0	0.278368	0	0.324454	0	0.347617	0	0.343471	0	0.267493	0	0.346235	0	0.338868	0	0.323244	0	0.307751	0	0.0964227	0.00848824	0.090198	0.00636497	0.0784037	0	0.0710548	0	0.0819188	0	0.0890726
7675151	0	0.161672	0	0.146338	0	0.147728	0	0.0994835	0	0.139353	0	0.139268	0.0124735	0.73657	0	0.786355	0.00980777	0.754656	0.022941	0.764773	0.0081606	0.762866	0	0.754065	0	0.862803	0	0.765818	0	0.870801	0	0.728196	0	0.646298	0	0.808003	0	0.131776	0	0.132715	0.0318248	0.178807	0	0.127704	0	0.13431	0.0445484	0.206692
7675152	0	0.0394353	0	0.0714821	0	0.0718879	0.0204374	0.105856	0.0263435	0.117702	0	0.0846671	0.0124735	0.561425	0.0121007	0.62224	0	0.593753	0.00764701	0.648147	0.0081606	0.640402	0	0.621977	0	0.692773	0	0.6322	0	0.641283	0	0.592818	0	0.470035	0	0.673465	0	0.06751	0.00848824	0.0811898	0.0127299	0.0784113	0	0.0662665	0.0101698	0.0886043	0	0.102796
7675153	0	0.485111	0	0.605916	0	0.47524	0	0.497597	0	0.442862	0	0.497037	0.0124735	0.301082	0	0.228191	0	0.290622	0.00764701	0.321465	0.00816127	0.362732	0	0.343517	0	0.393204	0.0525762	0.352466	0	0.349752	0	0.406435	0	0.323149	0	0.211661	0.0215239	0.577124	0	0.502564	0	0.530392	0	0.542612	0	0.515439	0	0.689915
7675154	0	0.260263	0	0.228015	0	0.179691	0	0.205334	0	0.229166	0	0.229402	0	0.258587	0	0.293881	0.00980777	0.260706	0.015294	0.317262	0.0163225	0.335627	0	0.300862	0	0.361021	0	0.276587	0	0.364352	0	0.271003	0	0.176315	0	0.288739	0	0.207345	0	0.211327	0	0.198205	0	0.242952	0	0.22863	0	0.291226
7675155	0	0.145905	0	0.136129	0	0.10383	0.0204374	0.139715	0.0263435	0.123874	0	0.139283	0	0.236523	0	0.254608	0	0.258298	0.00764701	0.27343	0	0.274969	0	0.231839	0	0.282129	0	0.255591	0	0.266375	0	0.237288	0	0.0881575	0	0.211742	0	0.130192	0	0.11468	0.00636497	0.119813	0	0.121	0	0.120038	0	0.14162
7675156	0	0.0788892	0	0.0783032	0	0.0599209	0	0.0571925	0	0.0464742	0.0216403	0.0792371	0	0.335336	0	0.318733	0.00980777	0.317048	0.015294	0.353913	0.00816127	0.325553	0.0148456	0.358044	0	0.511193	0.157729	0.483621	0	0.495844	0	0.542373	0	0.35263	0	0.423647	0.0107619	0.0691374	0.033953	0.0747837	0.00636497	0.0740519	0.0211015	0.101832	0	0.0609983	0	0.0708345
7675157	0	0.0985882	0	0.122511	0	0.0838591	0	0.133384	0	0.120792	0.0216403	0.158388	0	0.289411	0	0.303916	0.00980777	0.277088	0	0.293789	0.00816127	0.325587	0	0.288782	0	0.37871	0.0525762	0.294985	0	0.386354	0	0.237208	0	0.235294	0	0.23108	0	0.099672	0.0254647	0.137881	0.0127299	0.135671	0	0.105628	0	0.119111	0	0.102795
7676039	0.0111421	0.528436	0	0.647174	0	0.591124	0.0215773	0.555711	0	0.541947	0.0211663	0.637978	0	0.951038	0	1.01378	0	1.01923	0	0.958619	0	1.00705	0	1.00473	0	1.10334	0	0.995518	0	0.928038	0	1.15321	0	0.820681	0	0.917176	0.0237756	0.552258	0.01016	0.570154	0.0160199	0.5431	0	0.58752	0	0.550549	0	0.681996
7676040	0.0111421	0.288659	0	0.361942	0	0.284823	0	0.282733	0	0.32191	0	0.284654	0	0.352212	0	0.371597	0.00855066	0.397545	0.00592839	0.376384	0.0071664	0.398359	0	0.392265	0	0.403678	0	0.332315	0	0.402913	0	0.493286	0	0.451189	0	0.333333	0	0.266813	0	0.264804	0.0120149	0.308831	0.00805932	0.30609	0	0.25696	0.00891345	0.367544
7676041	0	0.129891	0	0.134761	0	0.128796	0	0.113104	0	0.121175	0	0.115399	0.020982	0.533864	0	0.564955	0	0.513245	0	0.513629	0	0.502429	0	0.507046	0	0.581126	0	0.559259	0	0.573212	0	0.548697	0	0.574006	0	0.333333	0.00594389	0.130447	0.00508001	0.142829	0.00800993	0.130672	0	0.128143	0	0.126338	0	0.16307
7676042	0	0.202087	0	0.299067	0.0112613	0.266687	0	0.216182	0.0138523	0.238791	0	0.234651	0	0.284642	0	0.300952	0.00855066	0.310092	0.0118568	0.306819	0	0.324119	0	0.330919	0	0.387717	0	0.284589	0	0.327311	0	0.274273	0	0.2457	0	0.277546	0	0.244085	0	0.229406	0	0.214335	0	0.237984	0	0.229001	0	0.304098
7676043	0.0111421	0.393979	0	0.472297	0	0.37275	0	0.394388	0.0138523	0.389609	0	0.435594	0.010491	0.638118	0	0.670719	0	0.697195	0.0177852	0.695696	0.0071664	0.685125	0	0.729969	0	0.79203	0.134003	0.762054	0.124378	0.742312	0	0.521119	0	0.28665	0	0.915395	0.0237756	0.435921	0.00508001	0.41111	0.0120149	0.410308	0	0.412355	0	0.409951	0	0.537297
7676044	0	0.193365	0	0.206598	0	0.156049	0	0.171787	0	0.185344	0	0.183657	0	0.669252	0	0.678063	0	0.722883	0	0.65729	0	0.703843	0	0.690606	0	0.813588	0	0.688319	0	0.738268	0	0.795174	0	0.859599	0	0.915395	0.0297194	0.188462	0.0304801	0.208443	0.0560695	0.249081	0	0.19219	0	0.171875	0	0.244572
7676045	0	0.441476	0	0.54405	0	0.495349	0.032366	0.498791	0	0.441842	0	0.473979	0	0.621943	0	0.59091	0.00855066	0.621862	0.00592839	0.580463	0.0071664	0.610705	0	0.632095	0	0.656982	0	0.566403	0	0.574433	0	0.5755	0	0.409333	0	0.49903	0.00594389	0.479528	0.0254001	0.530039	0.0360447	0.517373	0	0.500229	0	0.468771	0	0.623371
7676046	0.0111421	0.40678	0	0.567037	0.0112613	0.439254	0.0215773	0.483697	0.0554093	0.47265	0	0.484522	0.010491	1.16245	0.0102838	1.27572	0	1.18246	0.00592839	1.20639	0.0071664	1.23062	0.0201005	1.30601	0.158604	1.58522	0	1.20472	0	1.32506	0	1.26027	0	0.900532	0	1.24757	0	0.487029	0	0.457158	0.0160199	0.491005	0	0.473779	0	0.446854	0.00891345	0.632624
7676047	0	0.699583	0	0.856938	0	0.669423	0	0.71126	0	0.710248	0	0.707522	0	0.812487	0	0.853959	0	0.768779	0	0.803109	0	0.790651	0	0.878375	0	0.932473	0.0335008	0.784709	0	0.837107	0	0.986301	0	0.450266	0	0.581879	0.0178317	0.724254	0	0.741942	0	0.732016	0	0.741678	0.00818532	0.715821	0	0.871029
7676048	0	0.243734	0	0.333427	0	0.26955	0	0.276194	0	0.287448	0.0105831	0.293156	0.010491	0.298312	0	0.270565	0	0.287067	0	0.248479	0	0.279624	0	0.272381	0	0.390866	0	0.300523	0	0.295812	0	0.164339	0	0.163733	0	0.166159	0	0.287661	0.00508001	0.299902	0.00400497	0.276762	0	0.267396	0.00818532	0.273795	0	0.324619
7676049	0.0111421	0.04905	0	0.0384832	0	0.0439248	0.0107887	0.0393599	0	0.0380156	0	0.0288428	0	0.0967903	0	0.0866551	0.00855066	0.117482	0	0.101697	0	0.107557	0.0100503	0.143362	0	0.102004	0.0335008	0.0946424	0	0.105914	0	0.136911	0	0.0409165	0	0.0830105	0	0.0386912	0.01016	0.0454303	0.0240298	0.0540457	0	0.0320316	0	0.0418928	0	0.0447514
7676050	0	0.213373	0	0.314103	0.0112613	0.270978	0	0.250316	0	0.231531	0	0.273825	0	0.316994	0	0.366114	0	0.357006	0.00592839	0.332859	0	0.318019	0	0.346126	0	0.388798	0	0.32515	0	0.32878	0	0.438236	0	0.368249	0	0.387382	0.0356633	0.307718	0.0254001	0.26954	0.0200248	0.288853	0	0.276963	0	0.241524	0	0.359167
7676051	0	0.112426	0	0.116641	0	0.0908169	0	0.0836635	0	0.0961493	0	0.104705	0	0.226375	0	0.242033	0	0.24174	0	0.246529	0	0.252016	0.0100503	0.30264	0	0.298295	0	0.218107	0	0.271385	0	0.273973	0	0.327332	0	0.221361	0.00594389	0.0916336	0.02032	0.102305	0	0.101895	0.00805932	0.103131	0	0.0849381	0	0.114133
7676052	0	0.670212	0	0.853671	0	0.673599	0	0.688605	0	0.719356	0	0.712756	0	0.285661	0	0.349603	0	0.329843	0	0.353135	0	0.328185	0	0.350415	0	0.402232	0	0.390947	0	0.383894	0	0.465371	0	0.45045	0	0.359812	0	0.730504	0.00508001	0.689476	0.00400497	0.713283	0	0.69448	0	0.659479	0.00891345	0.863018
7676053	0	0.0691832	0	0.0743437	0	0.074166	0	0.0750783	0	0.0795309	0	0.0777993	0	0.0998923	0	0.121004	0	0.106167	0	0.130642	0	0.0981231	0	0.12306	0	0.126996	0	0.0987451	0	0.0992808	0	0.136874	0	0.0409165	0	0.193745	0.00594389	0.0756538	0.01016	0.0814127	0.0120149	0.0868704	0	0.0736646	0	0.0770547	0	0.077418
7676054	0	0.0778401	0	0.119222	0	0.095365	0.0107887	0.0829525	0	0.0664815	0.0105831	0.10087	0	0.263832	0	0.257	0	0.205599	0.00592839	0.277946	0	0.248893	0	0.280927	0	0.284824	0	0.240726	0	0.291301	0	0.24644	0	0.204583	0	0.193691	0.0118878	0.0849246	0	0.0799787	0.00400497	0.0864199	0	0.0833308	0	0.0904154	0	0.102127
7676055	0.0111421	0.613912	0	0.78945	0	0.609876	0	0.659856	0	0.642053	0	0.643507	0	0.287244	0	0.337646	0	0.327591	0.00592839	0.315527	0.0071664	0.337575	0	0.366311	0	0.461805	0.0335008	0.36422	0.124378	0.335459	0	0.465626	0	0.245499	0	0.166067	0.0178317	0.670729	0.01524	0.673534	0.00400497	0.653536	0	0.655746	0.00818532	0.668511	0.00891345	0.91025
7676056	0	0.468327	0	0.643309	0	0.484225	0.0107887	0.521135	0	0.491301	0	0.541636	0	0.412062	0	0.467569	0	0.442698	0.00592839	0.475081	0	0.496071	0	0.492204	0	0.513718	0	0.50609	0	0.571504	0	0.355872	0	0.368249	0	0.581074	0	0.527811	0	0.491262	0.0120149	0.498052	0	0.527217	0.00818532	0.497986	0	0.647228
7676057	0	0.976917	0	1.14426	0.0112613	0.91242	0	0.952844	0	0.963467	0.0211663	1.04571	0	0.343396	0	0.419785	0	0.363653	0	0.435683	0	0.462345	0	0.464692	0	0.475174	0	0.423833	0	0.507491	0	0.547495	0	0.327332	0	0.359812	0.0356633	1.00426	0.00508001	0.988894	0.00800993	0.979587	0.00805932	0.969424	0	0.938287	0.00891345	1.14022
7676058	0	0.025934	0	0.0256282	0	0.025719	0	0.030021	0	0.0296634	0	0.0374503	0	0.176394	0	0.150877	0	0.176184	0	0.192289	0	0.175842	0	0.204147	0	0.188552	0	0.211912	0	0.152274	0	0.383352	0	0.204583	0	0.166021	0.0118878	0.0411841	0.00508001	0.0374497	0.0200248	0.0610185	0.00805932	0.035548	0	0.0248666	0	0.0333527
7676059	0	0.126788	0	0.146056	0.0112613	0.139173	0	0.117212	0	0.11152	0	0.118109	0.020982	0.689924	0	0.690098	0	0.694499	0	0.730854	0.0071664	0.763706	0	0.77011	0	0.819546	0	0.763123	0	0.829619	0	0.794303	0	0.654664	0	0.719424	0.0118878	0.147893	0	0.141146	0.00800993	0.140334	0.00805932	0.146751	0	0.131601	0	0.158097
7676060	0	0.193059	0	0.235716	0	0.208727	0	0.215814	0	0.217084	0	0.207369	0.020982	0.393326	0.0102838	0.446589	0	0.390718	0	0.47815	0	0.496044	0	0.447301	0.0793021	0.446257	0.0335008	0.516248	0	0.507379	0	0.520263	0	0.531915	0	0.581074	0.0059446	0.220999	0.00508001	0.23977	0.00400497	0.236977	0	0.207139	0.00818532	0.207981	0	0.277442
7676061	0.0111421	0.125378	0	0.123022	0	0.1407	0	0.127972	0	0.107991	0	0.162321	0	0.142023	0	0.126951	0	0.135506	0	0.133705	0	0.136558	0	0.144745	0	0.144253	0	0.15221	0	0.147805	0	0.164249	0	0.122699	0	0.221361	0	0.121906	0	0.119579	0.0120149	0.1385	0	0.134085	0	0.135279	0	0.145447
7676062	0	0.549213	0	0.695949	0	0.55986	0.0215773	0.631319	0	0.570913	0	0.610026	0	0.419853	0	0.419691	0	0.373779	0.0118568	0.471983	0	0.433223	0	0.499378	0	0.488574	0	0.442196	0	0.53168	0	0.602245	0	0.490798	0	0.498063	0.0118892	0.605215	0.0355601	0.649126	0.0440546	0.645176	0.00805932	0.609041	0	0.552057	0	0.753967
7676063	0	0.0979502	0	0.108884	0	0.093759	0	0.0900315	0	0.0960774	0	0.100795	0	0.538465	0	0.548178	0.00855066	0.508165	0.00592839	0.537916	0	0.551762	0	0.544281	0	0.611691	0	0.571805	0	0.60011	0	0.629619	0	0.777096	0	0.525733	0.0118878	0.104174	0.0254013	0.149753	0.00800993	0.100415	0	0.0923956	0	0.0994361	0	0.125374
7676064	0	0.208961	0	0.219163	0	0.199679	0	0.191589	0	0.196979	0	0.190151	0.010491	0.555642	0	0.566094	0	0.505935	0.00592839	0.584204	0	0.604358	0	0.567433	0	0.611821	0	0.61308	0	0.626696	0	0.356067	0	0.408998	0	0.470393	0	0.171501	0.0101605	0.21115	0	0.194892	0	0.200103	0	0.181361	0	0.26551
7676065	0	0.0302472	0.00975705	0.0397136	0	0.0211727	0	0.0293002	0	0.0260967	0	0.0403199	0	0.152946	0	0.171762	0	0.188581	0.00592839	0.179302	0.0143328	0.167942	0	0.185284	0	0.464465	0.100503	0.37787	0.124378	0.367736	0	0.246373	0	0.122699	0	0.193691	0.053495	0.0831716	0.0457224	0.0835247	0.0600745	0.0736729	0	0.0335116	0	0.0327437	0	0.0306769
7676066	0	0.0360044	0	0.019213	0	0.0287304	0	0.0221498	0	0.0296546	0	0.0287955	0	0.0967616	0	0.0821484	0	0.0824412	0	0.0893396	0	0.0784831	0	0.101329	0	0.111551	0	0.0719928	0	0.0904418	0	0.0273898	0	0.163599	0	0	0.0178317	0.0445199	0.0101605	0.0403174	0.00800993	0.0286214	0	0.0208148	0	0.0266765	0	0.0160039
7676067	0	0.00864068	0	0.0256164	0	0.0211688	0	0.0142895	0	0.0118616	0	0.0153577	0	0.0343353	0	0.0492861	0	0.0462979	0	0.0480574	0	0.0517952	0	0.0564489	0	0.0519271	0	0.0411353	0	0.0419148	0	0.0273748	0	0.0817996	0	0	0	0.0201598	0.00508027	0.0143982	0.00400497	0.0211129	0	0.0208128	0	0.0200064	0	0.0206689
7676068	0.0111421	0.0446454	0.00975705	0.0307393	0	0.0241933	0.0107887	0.033582	0	0.0308378	0	0.0259167	0	0.0452644	0	0.0448082	0	0.0587226	0.00592839	0.0517554	0	0.0463061	0	0.0492169	0	0.0577078	0	0.0637794	0	0.0639936	0	0.0821468	0	0.0408998	0	0.0276702	0.0297194	0.0638452	0.0203211	0.0568775	0.0320397	0.0455115	0	0.0309665	0	0.0333455	0	0.036673
7676069	0	0.197332	0	0.242097	0	0.210211	0.0107887	0.202969	0.0138523	0.207619	0.0423325	0.216988	0.010491	0.629029	0	0.676594	0	0.63462	0.0355703	0.705392	0	0.726776	0	0.788883	0.237906	0.838558	0.301508	0.81463	0.248756	0.930971	0	0.739321	0	0.286533	0	0.664084	0.0178317	0.226849	0	0.21674	0.0200248	0.211671	0.00805932	0.211235	0	0.189809	0	0.25679
7676070	0	0.0288101	0	0.0461089	0	0.0241959	0	0.0292987	0	0.0320288	0.0105831	0.0489641	0	0.0546303	0	0.0522833	0	0.0474292	0	0.0542246	0.0071664	0.0502331	0.0100503	0.0448781	0	0.0596705	0	0.0452721	0	0.0330994	0	0	0	0.0409165	0	0.0830105	0.0178317	0.0470466	0.0152408	0.0446409	0.00400497	0.0436444	0	0.0324916	0	0.0400196	0	0.0260088
7676071	0	0.129666	0.00975705	0.153742	0	0.111923	0	0.120783	0	0.122207	0	0.134442	0	0.707161	0	0.775252	0	0.735228	0	0.749294	0	0.763742	0	0.870081	0	0.971434	0	0.742814	0	0.792145	0	0.766703	0	0.654664	0	0.719624	0	0.123512	0.00508053	0.128914	0.0160199	0.141277	0.00805932	0.117305	0	0.116446	0	0.170081
7676072	0	0.380212	0	0.454656	0	0.43095	0	0.448716	0	0.381919	0	0.416591	0	1.21774	0	1.43256	0	1.33519	0	1.26205	0.0071664	1.36755	0.0100503	1.39428	0.0793651	1.58907	0	1.31097	0.124378	1.40136	0	1.20482	0	1.26841	0	1.66067	0.00594424	0.451113	0.00508078	0.398851	0.00400497	0.395535	0	0.347739	0	0.386817	0	0.502814
7676073	0	0.488276	0	0.543102	0	0.44761	0	0.504488	0	0.466181	0.0105843	0.490558	0	0.418547	0	0.461766	0	0.386537	0	0.434646	0.0143328	0.475147	0	0.491048	0	0.521565	0	0.475553	0	0.463679	0	0.356262	0	0.491803	0	0.470784	0	0.526771	0.00508078	0.491745	0.0120154	0.536358	0.00805932	0.51734	0	0.465669	0	0.630902
7676074	0	0.162749	0.00975705	0.252318	0.0112613	0.164829	0.0647319	0.240664	0.0277047	0.219342	0.0105843	0.183349	0	0.396547	0	0.461642	0	0.445092	0.00592839	0.453582	0.0286656	0.470991	0.0100503	0.535603	0.0793651	0.542464	0	0.415689	0	0.456853	0.183824	0.712134	0	0.450635	0	0.52617	0.0237798	0.219284	0.0304847	0.239749	0.0160211	0.202267	0	0.190392	0	0.192206	0	0.209437
7676075	0	0.393213	0.0195141	0.466266	0	0.379578	0	0.410296	0	0.385542	0	0.401337	0	0.334265	0	0.393059	0.00855286	0.367298	0	0.363719	0	0.387901	0	0.38964	0	0.440656	0	0.380862	0	0.423925	0	0.273898	0	0.327735	0	0.166159	0.00594495	0.417633	0.0254065	0.444291	0.020028	0.415875	0	0.397549	0	0.392338	0	0.478376
7676076	0	0.129612	0	0.125519	0	0.108875	0	0.108656	0	0.106753	0	0.135363	0	0.418508	0	0.427325	0.00855286	0.466661	0.00592839	0.465374	0.0143328	0.461665	0	0.496756	0	0.509831	0	0.40755	0	0.472396	0	0.465626	0	0.245801	0	0.277008	0.00594495	0.129391	0	0.115935	0	0.122026	0	0.133515	0.00818666	0.123687	0	0.139421
7676077	0	0.136836	0	0.138375	0	0.119478	0.021582	0.152286	0	0.129312	0.0105843	0.132511	0	0.467005	0.0102859	0.458791	0	0.453169	0.00592839	0.46975	0	0.426417	0	0.531599	0	0.467595	0	0.504375	0	0.494623	0	0.356164	0	0.45082	0	0.387812	0	0.126889	0	0.131089	0.00801154	0.129567	0	0.124408	0	0.136452	0	0.178154
7676078	0.0111433	0.694224	0	0.653402	0.0112625	0.559512	0	0.634092	0	0.598973	0	0.655678	0.0104921	0.435713	0.0102859	0.479692	0	0.47689	0	0.467872	0	0.449177	0	0.489529	0	0.483036	0	0.434433	0	0.479134	0	0.465626	0	0.57377	0	0.221545	0.0059453	0.626859	0.00508233	0.632355	0	0.647232	0	0.594005	0	0.6276	0	0.761332

## Sheet: Supplementary Figure 6
Supplementary Figure 6. Sequencing errors in relation to sequence context.
Position	Assay	Genomic DNA	Goscript	Grandscript	Omniscript	Primescript II	Sensiscript	Superscript IV	Transcriptor
7669634	TP53_A	0	0.00264068	0	0	0.00413309	0	0	0.00866589
7669635	TP53_A	0	0	0	0	0	0	0	0.0168706
7669636	TP53_A	0	0.0104201	0	0	0.00349663	0	0	0.00612702
7669637	TP53_A	0	0.00773172	0	0.0029036	0.00762894	0	0	0.015325
7669638	TP53_A	0	0	0.00489836	0	0.00349663	0	0	0.0394671
7669639	TP53_A	0.00355139	0	0.0121956	0	0.00222563	0	0	0.00514086
7669640	TP53_A	0	0	0.00359428	0.0111697	0.0079476	0	0	0.0163103
7669641	TP53_A	0.0064319	0.0073546	0.00364857	0.00290309	0.00445097	0	0	0.0116314
7669642	TP53_A	0	0.00532693	0.00359389	0	0.00667646	0	0	0.00134964
7669643	TP53_A	0	0	0	0	0	0	0	0.0161319
7669644	TP53_A	0	0.00235771	0	0.00290309	0.0057216	0	0	0.00134958
7669646	TP53_A	0	0.00235771	0	0.00290309	0	0	0	0.0150395
7669647	TP53_A	0	0	0	0	0.00699252	0	0	0.0192828
7669648	TP53_A	0	0.00268666	0	0	0.00429124	0	0	0.0035153
7669649	TP53_A	0	0.00268666	0	0	0.00969397	0	0	0.00964141
7669650	TP53_A	0	0.00268666	0	0.00580619	0.0041318	0	0	0.017036
7669651	TP53_A	0.00355139	0.00532629	0.0108348	0	0.0422759	0	0.0156128	0.0282773
7669652	TP53_A	0	0	0	0	0	0	0.00684041	0.0164955
7669653	TP53_A	0.00355139	0.00235721	0.00364857	0.00826567	0.00222534	0	0.00684182	0.00171353
7669654	TP53_A	0	0.0124449	0	0.00536257	0.00222534	0	0.0354275	0.00404858
7669655	TP53_A	0.0064319	0	0.00489764	0.00787457	0.0020659	0	0.0136836	0.00747565
7669656	TP53_A	0	0	0.00364857	0	0.00222534	0	0.0441971	0.00216563
7669657	TP53_A	0.00330622	0.00263964	0	0	0.00222534	0	0	0.00171353
7669658	TP53_A	0	0.00499685	0	0	0.00429124	0	0	0.00829175
7669659	TP53_A	0	0.00263964	0	0	0.0041318	0	0.0422651	0.0166716
7669660	TP53_A	0	0	0.00364857	0	0.00556216	0	0	0
7669661	TP53_A	0	0.00235721	0	0	0.00667601	0	0	0.0121709
7669662	TP53_A	0	0	0	0	0.0020659	0	0	0.00387916
7669663	TP53_A	0	0	0	0.00295561	0.00222534	0	0	0.0327216
7669664	TP53_A	0	0	0	0	0.0057216	0	0	0.00477659
7669665	TP53_A	0	0	0.00724169	0.00245948	0.0125547	0	0.0156128	0.0303866
7669666	TP53_A	0	0	0.00364857	0	0.0020659	0.0429	0	0.0109027
7669667	TP53_A	0	0	0.0108903	0	0	0	0	0.00910785
7669668	TP53_A	0	0.00740108	0	0.00290309	0.00905842	0	0.00684041	0.00134953
7669669	TP53_A	0	0.00263964	0.00489836	0	0	0	0	0.0106268
7669670	TP53_A	0	0.00263964	0.00364857	0	0.00556216	0	0.0156128	0.00829175
7669671	TP53_A	0	0	0.00364857	0	0.00445068	0	0.00684041	0.00216563
7673746	TP53_B	0	0	0	0	0.00147728	0	0	0.0101628
7673747	TP53_B	0	0.00375883	0.00654365	0.00175642	0.00441905	0	0.193026	0.00501013
7673748	TP53_B	0	0	0	0	0.00305327	0	0.00721501	0.00260661
7673749	TP53_B	0	0	0	0	0.00157612	0	0	0.00631289
7673750	TP53_B	0.00251364	0.00375883	0	0.00397249	0.00472836	0	0	0.00109996
7673751	TP53_B	0	0.00830635	0.00342477	0.00447788	0.00620537	0	0	0.0111146
7673752	TP53_B	0.00902794	0	0	0.00667068	0.0136776	0	0.0276855	0.00315439
7673753	TP53_B	0	0	0.017063	0	0	0	0	0
7673754	TP53_B	0	0	0.00327182	0	0	0	0.00721345	0.0220885
7673755	TP53_B	0.00251288	0.00830427	0	0	0.00472836	0	0	0.00240268
7673756	TP53_B	0	0	0	0.00221587	0.00315224	0	0	0.0127648
7673757	TP53_B	0	0	0	0.00175596	0	0	0	0.0142707
7673758	TP53_B	0	0	0.00342477	0.00221572	0.00305307	0	0	0.01022
7673759	TP53_B	0	0	0	0	0.0104142	0	0.0182749	0.00240256
7673760	TP53_B	0	0	0	0	0	0	0.0276855	0.00466014
7673761	TP53_B	0	0	0	0.00445436	0	0	0	0
7673762	TP53_B	0	0.00454628	0	0	0.00284293	0	0.0144269	0.00535358
7673763	TP53_B	0	0.00370041	0	0	0	0	0	0.0052086
7673764	TP53_B	0	0	0	0	0.00904824	0	0	0.00410889
7673765	TP53_B	0.00211171	0.00375799	0	0	0.00284293	0	0	0.00219935
7673766	TP53_B	0	0	0	0	0.00284293	0	0	0.00876902
7673767	TP53_B	0	0	0	0.00175596	0.005896	0.0318674	0	0.00535347
7673768	TP53_B	0	0	0	0	0.00600698	0	0	0.00685949
7673769	TP53_B	0.00229127	0.00375799	0	0	0.00727398	0	0	0
7673770	TP53_B	0	0	0	0	0.0029539	0	0	0.0091171
7673771	TP53_B	0	0.00830489	0	0.006693	0.00727378	0	0	0.00425379
7673772	TP53_B	0.00884782	0.012853	0.00342442	0.0159784	0.0121134	0	0	0.0142702
7673773	TP53_B	0.00673611	0.00370041	0.00327182	0.00572764	0.00568586	0	0	0.00466014
7673774	TP53_B	0.00691566	0	0.00669625	0.00351191	0.00873893	0	0	0.00856868
7673775	TP53_B	0.00211171	0	0.00802149	0.00351191	0.00620531	0	0.0144269	0.0100136
7673776	TP53_B	0.0116778	0.00370041	0.00327182	0.00223864	0.0088499	0	0	0.00445696
7673777	TP53_B	0.0046244	0	0.00342442	0.00223864	0.00568586	0	0	0.00425379
7673778	TP53_B	0.00211171	0	0.00654365	0	0.00147695	0	0.00721345	0.0098687
7673779	TP53_B	0	0.00375799	0	0	0.0029539	0	0	0.00775599
7673780	TP53_B	0	0	0	0	0	0	0.0327017	0.00240252
7673781	TP53_B	0	0	0	0	0.003053	0	0.00721345	0.00706266
7673782	TP53_B	0	0.00370041	0.00684885	0	0.00315209	0	0.0144269	0.0154253
7673783	TP53_B	0	0	0	0.00175596	0	0.0179888	0	0.00240252
7673784	TP53_B	0	0	0	0	0.00147695	0	0	0.00315412
7673785	TP53_B	0.0046244	0	0.00459707	0	0.00620508	0	0	0.00205444
7673786	TP53_B	0	0	0.00342442	0.00621032	0.00894892	0	0	0.013719
7673787	TP53_B	0.00673611	0	0.00342442	0.00175596	0.003053	0	0	0.00329902
7673788	TP53_B	0	0	0	0	0	0	0	0.00109967
7673789	TP53_B	0	0	0.00327182	0.00447728	0.0057967	0	0.00721189	0.0233291
7673790	TP53_B	0.00211171	0	0.00342442	0	0.00568586	0	0	0.00466014
7673791	TP53_B	0.00251269	0	0	0.00351191	0.00147682	0	0.0624452	0.00952062
7673792	TP53_B	0.00211171	0.00370041	0.00327182	0.0039946	0.00315	0	0	0.00700439
7673793	TP53_B	0.0142323	0.00370041	0	0.006693	0.00756793	0.0187793	0	0.0151049
7673794	TP53_B	0.00211171	0	0	0	0.00431975	0	0.00721033	0.00966502
7673795	TP53_B	0	0	0.00786889	0.00221572	0.00284293	0	0	0.0152242
7673796	TP53_B	0.00458253	0	0	0.00221572	0.00314941	0	0	0.00685898
7673797	TP53_B	0	0	0.0147177	0.00175596	0.0298895	0	0.159306	0.0342918
7673798	TP53_B	0	0.00375799	0	0.00175596	0.00600517	0	0	0.0321554
7673799	TP53_B	0.00211171	0.00830489	0.00342442	0.00351191	0.00748199	0.0187793	0.00721033	0.0492272
7673800	TP53_B	0.00251269	0.00370041	0	0.00175596	0.0333748	0	0.0552334	0.00219884
7673801	TP53_B	0	0	0.0114459	0	0.0195645	0	0	0.0202291
7673802	TP53_B	0.00633513	0.00454628	0	0	0.0105207	0	0.0182749	0.00541173
7673803	TP53_B	0.0046244	0	0.00342442	0	0.00295364	0	0.00721033	0.00789937
7673804	TP53_B	0	0.00751597	0	0.00223864	0.0086395	0	0	0.00315386
7673805	TP53_B	0	0.00454628	0.00919413	0.00575055	0.00147682	0	0.0144207	0.00905782
7673806	TP53_B	0.00211171	0	0.00327182	0	0.00452835	0	0.00721033	0.00500796
7673807	TP53_B	0.00229127	0	0.00342442	0	0.00600517	0	0	0.00240227
7673808	TP53_B	0	0	0.00327182	0.0102278	0.00314941	0	0	0.0112567
7674881	TP53_C	0	0.000754728	0.00319468	0	0.00710656	0	0	0.0248549
7674882	TP53_C	0.00243061	0	0	0	0.0055157	0	0	0.00287299
7674883	TP53_C	0.0021199	0.00075466	0.00406653	0	0.0250857	0	0	0.00156561
7674884	TP53_C	0	0.000754643	0.00319468	0	0	0	0	0.013705
7674885	TP53_C	0.00220182	0.000754626	0	0	0.0270467	0	0.0348675	0.00847513
7674886	TP53_C	0	0.00369776	0.00580771	0	0.00897071	0	0	0.0115361
7674887	TP53_C	0	0.000667695	0.00319468	0	0	0	0	0.0033195
7674888	TP53_C	0	0.000754592	0	0.0027309	0.00559441	0	0.0102596	0.00842935
7674889	TP53_C	0	0.00142608	0	0.00336293	0	0	0.0348675	0.0215428
7674890	TP53_C	0	0	0.00319407	0.0106132	0.00559441	0	0	0.0155718
7674891	TP53_C	0.00211963	0.00351599	0.00697038	0.00336293	0.00745921	0	0	0.00287256
7674892	TP53_C	0	0.000667682	0.00319407	0	0.0437863	0	0.0102596	0.0139732
7674893	TP53_C	0.00440218	0.000667655	0	0.00336157	0.0017853	0	0	0.00554338
7674894	TP53_C	0	0.00218051	0	0	0	0.0391696	0.0102564	0.00489591
7674895	TP53_C	0	0.00284442	0.0191618	0.0063528	0.0072021	0	0.21932	0.0424046
7674896	TP53_C	0	0.00133531	0.00319285	0.00546001	0.0071412	0	0	0.0326703
7674897	TP53_C	0	0.00142595	0	0	0	0	0	0.027987
7674898	TP53_C	0	0.00947669	0.0336758	0	0.00737814	0	0.0331345	0.150914
7674899	TP53_C	0.00220109	0	0.0156789	0	0.0164445	0	0.0205128	0.00110628
7674900	TP53_C	0	0.000754575	0	0.00273	0.00543488	0	0	0.00816918
7674901	TP53_C	0.00211963	0.00151287	0.00812909	0.00945314	0.0054168	0	0	0.0120044
7674902	TP53_C	0	0.000667655	0	0.00273	0	0	0.107295	0.0160402
7674903	TP53_C	0.00242972	0.00142223	0.00319285	0	0.0017853	0	0	0.0104393
7675107	TP53_D	0	0	0	0	0.00750072	0	0	0.00849041
7675108	TP53_D	0	0	0.00878812	0	0.0100504	0	0	0.0128372
7675109	TP53_D	0	0	0	0	0	0	0	0.0192038
7675110	TP53_D	0	0	0	0.00415887	0.00254959	0	0	0
7675111	TP53_D	0	0	0	0.00831774	0.0229882	0.0457247	0	0.0077822
7675112	TP53_D	0.00742473	0	0.0216403	0	0.00781899	0	0	0.0198109
7675113	TP53_D	0.00351729	0	0	0.00415835	0.00254939	0	0	0.00924788
7675114	TP53_D	0	0	0	0	0	0	0.0175346	0.00919543
7675115	TP53_D	0	0	0	0.00730282	0.0027202	0	0	0
7675116	TP53_D	0	0	0	0.00415835	0	0	0	0.00282941
7675117	TP53_D	0.00371237	0	0	0	0.0052692	0	0	0.0114187
7675118	TP53_D	0.0106192	0	0.0136249	0	0	0	0	0.00783101
7675119	TP53_D	0.00351692	0	0	0	0.00509801	0	0	0.00282941
7675120	TP53_D	0.00351692	0	0	0.00403356	0.00749681	0	0	0.00778048
7675121	TP53_D	0	0	0	0	0.0054404	0	0	0.0135404
7675122	TP53_D	0	0	0.00721345	0.00326926	0.002549	0	0	0.0113682
7675123	TP53_D	0	0	0	0	0	0	0.0175254	0.0120238
7675124	TP53_D	0	0	0	0.00403356	0	0	0	0.0121265
7675125	TP53_D	0	0	0.00878117	0.00403356	0.007668	0	0	0.0240981
7675126	TP53_D	0	0.0127959	0	0	0.0027202	0	0	0.00424331
7675127	TP53_D	0	0	0	0	0	0	0	0.037035
7675128	TP53_D	0	0	0	0	0	0	0	0.00282941
7675129	TP53_D	0.00351692	0	0	0	0.0054404	0	0	0.00212166
7675130	TP53_D	0.018044	0	0.00721345	0.00819139	0.0054404	0	0	0.0190965
7675131	TP53_D	0.0108147	0	0.0216403	0.00653851	0.0214192	0	0.0175254	0.0284947
7675132	TP53_D	0.00338995	0	0	0	0	0	0	0.00282941
7675133	TP53_D	0	0	0	0.00415783	0.0027202	0	0	0.0219761
7675134	TP53_D	0.00338995	0	0	0	0.0052692	0	0	0.00707273
7675135	TP53_D	0	0	0	0.00403356	0.00798941	0	0	0.00565883
7675136	TP53_D	0.00351692	0.030125	0	0.00403356	0.002549	0	0	0.00565883
7675137	TP53_D	0.0178485	0	0.0144269	0.00730282	0.013259	0	0	0.00924614
7675138	TP53_D	0	0.0127959	0	0.00403356	0.010217	0	0.0175254	0.0113678
7675139	TP53_D	0.00351692	0.0141844	0	0.0146056	0.0098956	0	0	0.00570897
7675140	TP53_D	0.00690686	0.0127959	0.0175623	0.00403356	0.0131084	0	0	0.0127817
7675141	TP53_D	0.00338995	0	0	0.00819139	0.002549	0	0	0
7675142	TP53_D	0	0	0	0.00326926	0.0049478	0	0	0.0242013
7675143	TP53_D	0	0	0.00721345	0	0.0103882	0	0	0.00778048
7675144	TP53_D	0.00677989	0.0141844	0	0.00819139	0.0027202	0	0	0
7675145	TP53_D	0.00722928	0	0.0140259	0.00980777	0.0175426	0	0.0175254	0.0142474
7675146	TP53_D	0	0	0.0228071	0	0.0027202	0	0	0.0164709
7675147	TP53_D	0	0	0.00878117	0	0.0049478	0	0.0544662	0.00282941
7675148	TP53_D	0.00371237	0	0	0.00403356	0.0052692	0	0	0.00570897
7675149	TP53_D	0	0	0	0.00415783	0.0027202	0	0.0175254	0.0156111
7675150	TP53_D	0	0	0	0	0	0	0	0.00495107
7675151	TP53_D	0.0148495	0	0	0.00742709	0.0103672	0	0	0.0106083
7675152	TP53_D	0.00338995	0	0.0155936	0.00819139	0.0052692	0	0	0.00707273
7675153	TP53_D	0	0	0	0.00415783	0.00526943	0	0.0175254	0.00717463
7675154	TP53_D	0	0	0	0.00326926	0.0105389	0	0	0
7675155	TP53_D	0	0	0.0155936	0	0.002549	0	0	0.00212166
7675156	TP53_D	0.00703383	0	0.00721345	0.00326926	0.012767	0	0.0525762	0.0170266
7675157	TP53_D	0	0	0.00721345	0.00326926	0.00272042	0	0.0175254	0.0127316
7676039	TP53_E	0	0.00371402	0.0142479	0	0	0	0	0.0166518
7676040	TP53_E	0.00565759	0.00371402	0	0.00285022	0.00436493	0	0	0.00400497
7676041	TP53_E	0	0	0	0.00699399	0	0	0	0.00634461
7676042	TP53_E	0	0.00375375	0.00461744	0.00285022	0.00395226	0	0	0
7676043	TP53_E	0	0.00371402	0.00461744	0.00349699	0.00831719	0	0.0861272	0.0136235
7676044	TP53_E	0	0	0	0	0	0	0	0.0387563
7676045	TP53_E	0	0	0.0107887	0.00285022	0.00436493	0	0	0.0224629
7676046	TP53_E	0.00297115	0.00746777	0.0256622	0.00692494	0.0110651	0	0.0528681	0.00533995
7676047	TP53_E	0.00272844	0	0	0	0	0	0.0111669	0.00594389
7676048	TP53_E	0.00272844	0	0.00352771	0.00349699	0	0	0	0.00302833
7676049	TP53_E	0	0.00371402	0.00359622	0.00285022	0.00335008	0	0.0111669	0.0113966
7676050	TP53_E	0	0.00375375	0	0	0.00197613	0	0	0.0270294
7676051	TP53_E	0.00268644	0	0	0	0.00335008	0	0	0.00875464
7676052	TP53_E	0.00297115	0	0	0	0	0	0	0.00302833
7676053	TP53_E	0	0	0	0	0	0	0	0.00937294
7676054	TP53_E	0	0	0.00712393	0	0.00197613	0	0	0.00529758
7676055	TP53_E	0.00569959	0.00371402	0	0	0.00436493	0	0.0526263	0.0123589
7676056	TP53_E	0.00272844	0	0.00359622	0	0.00197613	0	0	0.00400497
7676057	TP53_E	0.00565759	0.00375375	0.00705542	0	0	0	0	0.0162511
7676058	TP53_E	0.00268644	0	0	0	0	0	0	0.0123309
7676059	TP53_E	0.00268644	0.00375375	0	0.00699399	0.0023888	0	0	0.00663257
7676060	TP53_E	0.00272844	0	0	0.0104219	0	0	0.037601	0.00500986
7676061	TP53_E	0	0.00371402	0	0	0	0	0	0.00400497
7676062	TP53_E	0.00268644	0	0.00719243	0	0.00395226	0	0	0.0305013
7676063	TP53_E	0	0	0	0.00285022	0.00197613	0	0	0.0150997
7676064	TP53_E	0	0	0	0.00349699	0.00197613	0	0	0.00338685
7676065	TP53_E	0	0.00325235	0	0	0.00675373	0	0.0749602	0.0530973
7676066	TP53_E	0	0	0	0	0	0	0	0.0120007
7676067	TP53_E	0	0	0	0	0	0	0	0.00302841
7676068	TP53_E	0	0.00696637	0.00359622	0	0.00197613	0	0	0.0273601
7676069	TP53_E	0.00268644	0	0.0223245	0.00349699	0.0118568	0	0.262723	0.0126188
7676070	TP53_E	0	0	0.00352771	0	0.00573889	0	0	0.0123591
7676071	TP53_E	0.00268644	0.00325235	0	0	0	0	0	0.00703346
7676072	TP53_E	0	0	0	0	0.00573889	0	0.0679144	0.00501
7676073	TP53_E	0.00268644	0	0.00352808	0	0.0047776	0	0	0.00569872
7676074	TP53_E	0	0.0070061	0.0343403	0	0.0148814	0.0612745	0.026455	0.0234286
7676075	TP53_E	0	0.0065047	0	0.00285095	0	0	0	0.0171265
7676076	TP53_E	0.00272889	0	0	0.00285095	0.00675373	0	0	0.00198165
7676077	TP53_E	0	0	0.0107221	0.00342865	0.00197613	0	0	0.00267051
7676078	TP53_E	0	0.00746861	0	0.00692601	0	0	0	0.00367588

## Sheet: Supplementary Figure 7
Supplementary Figure 7. Complementary DNA yield.
Expected mutant allele frequency	25			5			1.25			0.31			0.078			0 (wild-type)			Genomic DNA
Consensus reads (x10^3)	47.6782	50.2226	41.6504	38.2368	43.3199	36.9167	0	48.2913	40.8944	41.3255	36.9288	38.7186	37.8303	42.4142	39.3237	37.0912	42.2365	36.8586	5.58273	5.84193	6.114

## Sheet: Supplementary Figure 8
Supplementary Figure 8. Detection of TP53 mutation with and without UMI correction.
Error-corrected data							Raw data
Spike-in			Control				Spike-in			Control
Replicate 1	Replicate 2	Replicate 3	Replicate 1	Replicate 2	Replicate 3		Replicate 1	Replicate 2	Replicate 3	Replicate 1	Replicate 2	Replicate 3
0.013219	0	0.005086	0	0.004736	0.002713		0.0344109	0.0379116	0.0306114	0.0353125	0.0369119	0.0325461
0.010575	0	0.002543	0.005393	0	0.00814		0.0674111	0.0369063	0.0375053	0.0386069	0.0376053	0.0423211
0.005287	0.002358	0.002543	0.005393	0.002368	0		0.0186996	0.0189997	0.0258996	0.0245995	0.0209997	0.0164863
0	0	0	0	0.002368	0.005426		0.0255	0.0272998	0.0225999	0.0243	0.0263001	0.0263763
0	0	0.002543	0	0.002368	0		0.0319035	0.0303025	0.0279021	0.0273019	0.0284027	0.0280262
0.002643	0.002358	0	0.005392	0	0.010852		0.0508041	0.0510024	0.0501029	0.0493021	0.0585036	0.0548423
0	0.002358	0	0	0.004735	0.002713		0.0312005	0.0305002	0.0312006	0.0271002	0.0341	0.0306616
0	0.011789	0	0	0	0		0.0422016	0.0616024	0.0366012	0.0373016	0.0413017	0.0504443
0.00793	0	0.005086	0.002696	0.016573	0.002713		0.0557024	0.0500023	0.0552025	0.0494027	0.0756022	0.0509938
0	0	0	0.002696	0	0		0.0167003	0.0140004	0.0153001	0.0175004	0.0168002	0.0201111
0.005287	0.004715	0.005086	0.01348	0	0		0.0268022	0.0260022	0.0250025	0.0245019	0.0220018	0.027696
0.002643	0.011788	0.015258	0	0.004735	0.002713		0.0580999	0.0504001	0.0687002	0.0528996	0.0495002	0.0556084
0.137453	0.129671	0.104262	0.005392	0	0		0.155825	0.0969157	0.141226	0.0339058	0.0260047	0.0259395
0.002643	0.011788	0	0.005392	0.002368	0		0.0660088	0.061208	0.0561081	0.0937131	0.0562083	0.0559451
0.002643	0.002358	0.007629	0	0.002368	0		0.0507043	0.0517044	0.0538069	0.0487046	0.0495047	0.0501188
0.002643	0.007073	0.012715	0.005392	0.002368	0.010852		0.210913	0.210815	0.211321	0.213219	0.218617	0.195412
0	0.009431	0.005086	0	0.00947	0.002713		0.0833106	0.0843111	0.0713124	0.0772133	0.0768125	0.0655075
0	0.009431	0.002543	0.002696	0.004735	0		0.0232017	0.0266023	0.0235031	0.021302	0.0256024	0.0208827
0	0	0.002543	0	0	0		0.125715	0.112816	0.111517	0.113519	0.12902	0.11156
0.01586	0.004715	0.007629	0.005392	0	0.018991		0.0458041	0.031503	0.0312041	0.0324042	0.029203	0.0478107
0.002643	0	0	0	0.004735	0.008139		0.0237018	0.0186014	0.0208027	0.0194024	0.0223022	0.0195644
0	0.004715	0.010172	0	0	0.005426		0.0395024	0.0504042	0.0428048	0.0397044	0.0425034	0.0386874
0.00793	0.014146	0.020344	0	0.004735	0		0.0304013	0.0335022	0.0502057	0.0190019	0.0220019	0.0185744
0	0.007073	0.002543	0.008088	0.002368	0.005426		0.0330035	0.0309038	0.033507	0.0362062	0.0331047	0.0346243
0	0	0	0	0	0.002713		0.209715	0.200114	0.186723	0.191119	0.201819	0.187175
0	0.002358	0	0.010784	0	0.002713		0.0253045	0.0236041	0.0264058	0.0269055	0.0274046	0.0224236
0	0	0.002543	0.002696	0.002368	0		0.246035	0.243333	0.22484	0.224137	0.248439	0.252143
0	0.004715	0	0.005392	0.002368	0		0.210541	0.205736	0.202344	0.22204	0.212841	0.19994
0.021147	0.007073	0.015258	0.002696	0.014206	0.008139		0.107913	0.100912	0.0998161	0.0986135	0.102412	0.0908974
0.00793	0.002358	0.002543	0.010784	0.002368	0		0.0241031	0.0292037	0.0244047	0.0301043	0.022903	0.0230822
0	0	0	0.005392	0	0		0.0180031	0.0148024	0.014703	0.0188032	0.0153027	0.0157178
0	0	0	0	0	0		0.105917	0.0990145	0.0893175	0.0925152	0.0975165	0.100793
0	0	0	0	0	0		0.211628	0.190323	0.198633	0.193928	0.211627	0.186194
0	0	0	0.005392	0	0		0.0311055	0.030605	0.0277063	0.0418083	0.0335057	0.0287995
0.00793	0.002358	0	0	0	0		0.265452	0.255251	0.248158	0.251858	0.263151	0.242374
0.002643	0.002358	0	0.008088	0.002368	0		0.155132	0.155431	0.164439	0.162436	0.16153	0.151691
0	0.004715	0.005086	0	0	0		0.0906156	0.0918138	0.0922193	0.0939173	0.0889145	0.108929
0	0	0	0	0	0.002713		0.0328081	0.0321093	0.0363108	0.0342099	0.0347092	0.0425415
0.010573	0	0.010172	0	0	0		0.0308112	0.0250093	0.027211	0.0235087	0.022608	0.0208877
0	0.004715	0.002543	0	0.007103	0		0.0347081	0.0335083	0.0304086	0.035909	0.0389088	0.0327576
0	0.004715	0	0.002696	0.004735	0.005426		0.0673261	0.0632245	0.0636269	0.0687276	0.0664258	0.0724483

## Sheet: Supplementary Figure 9
Supplementary Figure 9. Breast cancer panel performance
a
Mean error rates across all assays.
Complementary DNA			Genomic DNA			Reference DNA
0.007092	0.008668	0.004498	0.003223	0.004202	0.004897	0.013305	0.015099	0.014316
b
Error rate per assay.
	Complementary DNA			Genomic DNA			Reference DNA
ALOX15	0	0	0	0.002232	0.000829	0	0.000819	0.002035	0
CPE	0	0	0	0	0.014294	0	0	0	0
DICER1	0	0	0.00516	0.008503	0	0	0.002443	0.003463	0.004314
DLG2	0	0	0	0.008114	0.002007	0.00326	0	0.001631	0.004113
DOCK9	0	0	0	0.002994	0.00323	0	0.001662	0.004914	0.003742
DOPEY2	0.004994	0.001784	0	0.001997	0.004227	0.003873	0.036241	0.043366	0.041223
HERC1	0.005464	0	0	0	0.000898	0.001026	0.002839	0.001103	0
KMT2D	0.045167	0.040417	0.030831	0	0.011257	0.028314	0.09465	0.085581	0.087588
MYO9B	0	0	0	0.002113	0.009078	0.006842	0.005081	0	0.009623
RAD21	0	0	0	0	0	0	0	0	0
SF3B1	0	0.00112	0	0	0	0	0	0	0
TTN	0	0	0	0.005387	0.001369	0.002896	0	0.003543	0
ZBTB7A	0.002247	0.001533	0	0	0	0.002375	0.009916	0.016797	0.003257
AZIN1	0.016276	0.042682	0.013797	0.006699	0	0.004559	0.004006	0	0
c
Error correction factors using UMIs.
	Complementary DNA	Genomic DNA	Reference DNA
Replicate 1	84.3387	174.015	41.2802
Replicate 2	70.1049	133.237	39.3668
Replicate 3	139.859	122.434	51.8509
d
Detection of mutations in diluted RNA samples.
Dilution factor	1:4	1:16	1:64	1:256	0 (wild-type)
Number of mutated molecules	50	10	3	0	0

## Sheet: Supplementary Figure 10
Supplementary Figure 10. HBB error rates.
	Genomic DNA						Complementary DNA
Position	Raw reads			Error-corrected reads			Raw reads			Error-corrected reads
5225523	0.025888	0.016442	0.038214	0	0	0	0.030695	0.036974	0.035975	0	0	0
5225524	0.270692	0.334272	0.29135	0	0	0	0.327688	0.33012	0.288876	0	0	0
5225525	0.033283	0.028497	0.021018	0	0	0	0.037014	0.023768	0.022894	0	0	0
5225526	0.126435	0.183034	0.162401	0	0	0	0.147149	0.141297	0.171153	0	0	0
5225527	0.315796	0.335501	0.295287	0	0	0	0.343146	0.309058	0.327115	0	0	0
5225528	0.260998	0.333184	0.28944	0	0	0	0.319567	0.308475	0.321582	0	0	0
5225529	0.260987	0.278381	0.265566	0	0	0	0.309634	0.29397	0.298677	0	0	0
5225530	0.198914	0.221438	0.210208	0	0	0	0.236565	0.212264	0.240948	0	0	0
5225531	0.221149	0.255491	0.249403	0	0	0	0.258281	0.230792	0.256352	0	0	0
5225532	0.057697	0.054823	0.048734	0	0	0	0.047867	0.080444	0.052365	0	0	0
5225533	0.128724	0.122827	0.151976	0	0	0	0.14362	0.114747	0.163648	0	0	0
5225534	0.278885	0.331129	0.318222	0	0	0	0.313389	0.284866	0.351256	0	0	0
5225592	0.10002	0.075919	0.144108	0.01949	0	0.02144	0.094564	0.09948	0.114219	0	0	0
5225593	0.172111	0.233483	0.167061	0	0.02046	0	0.178412	0.149257	0.178167	0	0	0
5225594	0.068968	0.100608	0.078612	0	0.04092	0	0.084909	0.252574	0.09489	0	0.07593	0
5225595	0.03666	0.047459	0.040946	0	0	0	0.029018	0.045924	0.052282	0	0	0
5225596	0.067113	0.07974	0.106473	0	0	0.02144	0.067717	0.042104	0.065851	0	0	0
5225597	0.1833	0.197405	0.157233	0	0	0	0.179477	0.181769	0.185881	0	0	0
5225598	0.095062	0.102499	0.094984	0	0	0	0.091348	0.078448	0.106488	0	0	0
5225599	0.105634	0.111057	0.104003	0	0	0	0.117155	0.097596	0.08714	0	0	0
5225600	0.028587	0.017087	0.022931	0	0	0	0.017198	0.011483	0.017427	0	0	0
5225601	0.13982	0.13669	0.134305	0	0	0	0.16875	0.126289	0.139411	0	0	0
5226611	0.105588	0.041769	0.074738	0	0	0	0.071252	0.095602	0.080333	0	0	0
5226612	0.025684	0.023208	0.014952	0	0	0	0.026254	0.282344	0.028354	0	0.18553	0
5226613	0.088501	0.0882	0.100946	0	0	0	0.127618	0.068515	0.070959	0	0	0
5226614	0.180863	0.196115	0.23979	0	0	0	0.245459	0.193531	0.187572	0	0	0
5226615	0.086133	0.112071	0.116188	0	0	0	0.151069	0.096792	0.100996	0	0	0
5226616	0.183723	0.294186	0.14237	0.03541	0.09145	0	0.253002	0.170523	0.221207	0	0	0
5226617	0.048799	0.070038	0.037463	0	0	0	0.033987	0.032257	0.048086	0	0	0
5226618	0.149284	0.158752	0.164862	0	0	0	0.20392	0.119821	0.177927	0	0	0
5226619	0.189481	0.233481	0.157362	0	0	0	0.200174	0.115207	0.153935	0	0	0
5226620	0.083242	0.121393	0.063692	0	0	0	0.071744	0.06451	0.048086	0	0	0
5226621	0.109076	0.168083	0.16485	0	0	0	0.185024	0.105986	0.17311	0	0	0
5226622	0.071771	0.107401	0.07119	0	0	0	0.037761	0.050694	0.067343	0	0	0
5226623	0.083254	0.116735	0.089918	0	0	0	0.094404	0.069131	0.076956	0	0	0
5226624	0.143546	0.140089	0.101177	0	0	0	0.162368	0.115239	0.052897	0	0	0
5226625	0.071767	0.088723	0.056207	0	0	0	0.135957	0.082949	0.072133	0	0	0
5226626	0.043064	0.009339	0.041212	0	0	0	0.022657	0.018434	0.019235	0	0	0
5226627	0.114844	0.182107	0.119904	0	0	0	0.13217	0.170538	0.125036	0	0	0
5226628	0.335908	0.382873	0.299783	0	0	0	0.339841	0.377863	0.31259	0	0	0
5226629	0.34459	0.340914	0.284836	0.07082	0	0	0.332289	0.276498	0.355872	0	0	0
5226630	0.284295	0.303526	0.348471	0	0	0.04234	0.302058	0.248859	0.283763	0	0	0
5226631	0.290047	0.312894	0.31476	0	0.04572	0	0.343591	0.281106	0.298163	0	0	0
5226632	0.338876	0.252207	0.273552	0.10623	0	0	0.324737	0.276536	0.226048	0	0	0
5226633	0.169438	0.191481	0.164887	0	0	0	0.200128	0.198184	0.139477	0	0	0
5226634	0.043075	0.056043	0.078696	0	0	0.04234	0.041533	0.059913	0.033665	0	0	0
5226635	0.008616	0.009342	0.022485	0	0	0	0.011328	0.018436	0.01443	0	0	0
5226636	0.068926	0.042038	0.041228	0	0	0	0.037769	0.027655	0.048098	0	0	0
5226637	0.183802	0.247559	0.224888	0	0	0	0.222818	0.165945	0.149117	0	0	0
5226638	0.494054	0.555919	0.494808	0	0	0	0.57786	0.534759	0.668655	0	0	0.26667
5226639	0.347531	0.359746	0.329922	0	0	0	0.411709	0.4149	0.380045	0	0	0
5226640	0.249921	0.266355	0.281257	0	0	0	0.268238	0.281262	0.250192	0	0	0
5226641	0.267188	0.33176	0.277476	0	0	0	0.328699	0.258207	0.303132	0	0	0
5226642	0.22122	0.219606	0.239988	0	0	0	0.211568	0.262818	0.235804	0	0	0
5226643	0.166633	0.25236	0.258727	0	0	0	0.30224	0.212118	0.250204	0	0	0
5226704	0.122955	0.138094	0.115992	0	0	0	0.157438	0.112053	0.107862	0	0	0
5226705	0.179271	0.202541	0.180788	0	0	0	0.201025	0.175193	0.203849	0	0	0
5226706	0.118391	0.145488	0.09193	0	0	0	0.09563	0.105141	0.113936	0	0.1006	0
5226707	0.112607	0.108626	0.082855	0	0	0	0.110313	0.108616	0.146882	0	0	0
5226708	0.11491	0.097579	0.097921	0.0244	0	0	0.122561	0.108616	0.09592	0	0	0
5226709	0.098792	0.127051	0.100951	0	0	0	0.105428	0.108627	0.11692	0	0	0
5226710	0.129821	0.145475	0.128083	0	0	0	0.149565	0.105211	0.146949	0	0	0
5226711	0.171245	0.178634	0.159759	0	0	0	0.208451	0.214298	0.146966	0	0	0
5226712	0.272411	0.305687	0.254794	0	0	0	0.328907	0.249438	0.314956	0	0	0
5226713	0.152851	0.138091	0.138677	0	0	0	0.142352	0.158078	0.161968	0	0	0
5226714	0.142496	0.156503	0.114563	0	0	0	0.13009	0.161608	0.155945	0	0	0
5226715	0.01609	0.049715	0.016583	0	0	0	0.027001	0.014052	0.008997	0	0	0
5226716	0.196538	0.257813	0.174883	0	0	0	0.218491	0.179218	0.239959	0	0	0
5226717	0.356273	0.429011	0.355775	0	0	0	0.382935	0.30566	0.44991	0	0	0
5226718	0.394221	0.430876	0.422087	0	0	0	0.459031	0.35836	0.398896	0	0	0
5226719	0.319555	0.278069	0.25931	0	0	0	0.36827	0.316289	0.344972	0	0	0
5226720	0.237928	0.28725	0.278896	0	0	0	0.279892	0.249473	0.257941	0	0	0
5226721	0.444874	0.502762	0.416133	0	0	0	0.419817	0.375966	0.440938	0	0	0
5226722	0.331057	0.368399	0.333178	0	0.02888	0	0.417301	0.316211	0.374936	0	0	0
5226723	0.19654	0.204476	0.162812	0	0	0	0.235658	0.21083	0.18594	0	0	0
5226724	0.262087	0.283698	0.26534	0	0	0	0.265135	0.260032	0.26997	0	0	0
5226725	0.022989	0.035	0.031659	0	0	0	0.031911	0.056217	0.008999	0	0	0
5226995	0.085828	0.074931	0.074115	0	0	0	0.144345	0.096246	0.105932	0	0	0
5226996	0.095911	0.141502	0.129694	0	0	0	0.113402	0.086622	0.132398	0	0	0
5226997	0.121151	0.141513	0.129702	0	0	0	0.175294	0.202079	0.264795	0	0	0
5226998	0.090872	0.049946	0.12971	0	0	0	0.061862	0.115496	0.052973	0	0	0
5226999	0.116126	0.166542	0.16677	0	0	0	0.164982	0.144411	0.172185	0	0	0
5227000	0.106007	0.0999	0.148221	0	0	0	0.144315	0.144342	0.198597	0	0	0
5227001	0.13126	0.133211	0.154397	0	0	0	0.175258	0.067366	0.092691	0	0	0
5227002	0.095931	0.108252	0.1853	0	0	0	0.195856	0.14437	0.17214	0	0	0
5227003	0.136315	0.108234	0.067943	0	0	0	0.134007	0.153979	0.158877	0	0	0
5227004	0.055542	0.024942	0.024708	0	0	0	0.041233	0.048128	0.02648	0	0	0
5227005	0.111077	0.141419	0.105029	0	0	0	0.123711	0.134732	0.15894	0	0	0
5227006	0.121188	0.091468	0.172978	0	0	0	0.144345	0.163603	0.158898	0	0	0
5227007	0.040384	0.024946	0.024707	0	0	0	0.061849	0.028871	0.052966	0	0	0
5227008	0.111083	0.108108	0.203842	0	0	0	0.134021	0.14437	0.119174	0	0	0
5227009	0.191861	0.207883	0.19769	0	0	0	0.257759	0.211824	0.211864	0	0	0
5227010	0.13126	0.133067	0.098845	0	0	0	0.164965	0.077012	0.105932	0	0	0
5227011	0.020193	0.033264	0	0	0	0	0.061862	0.048128	0.026483	0	0	0
5227012	0.262586	0.282815	0.3522	0	0	0	0.381522	0.259965	0.503245	0	0	0
5227014	0.308034	0.349505	0.389297	0	0	0	0.371211	0.529661	0.344462	0	0	0
5227015	0.29287	0.34936	0.247219	0	0	0	0.402228	0.182921	0.291391	0	0	0
5227016	0.111089	0.141419	0.142133	0	0	0	0.072187	0.077027	0.18543	0	0	0
5227017	0.080784	0.091507	0.074156	0	0	0	0.092812	0.115562	0.013247	0	0	0
5227018	0.085841	0.083188	0.098875	0	0	0	0.113437	0.028877	0.264936	0	0	0
5227019	0.171691	0.158044	0.296626	0	0	0	0.216539	0.25999	0.264901	0	0	0
5227020	0.045445	0.049904	0.030897	0	0	0	0.030934	0.028882	0.013245	0	0	0
5227021	0.121194	0.108126	0.12979	0	0	0	0.185605	0.134797	0.18548	0	0	0
5227022	0.348379	0.39095	0.414091	0	0	0	0.433124	0.269646	0.543406	0	0	0
5227023	0.287792	0.341127	0.377009	0	0	0	0.433213	0.3948	0.437318	0	0	0
5227024	0.287835	0.249626	0.377032	0	0	0	0.309502	0.25999	0.318007	0	0	0
5227025	0.484946	0.549313	0.438895	0	0	0	0.474716	0.32749	0.477074	0	0	0
5227026	0.156558	0.10818	0.173117	0	0	0	0.144464	0.183027	0.145773	0	0	0
5227027	0.080808	0.074888	0.092719	0	0	0	0.041258	0.067418	0.079512	0	0	0
5227028	0.0808	0.108171	0.080356	0	0	0	0.030944	0.057787	0.106016	0	0	0
5227029	0.313131	0.341212	0.364693	0	0	0	0.412584	0.308285	0.38431	0	0	0
5227030	0.171752	0.174782	0.15454	0	0	0	0.226898	0.211946	0.132521	0	0	0
5227031	0.186888	0.166417	0.160732	0	0	0	0.268152	0.279437	0.198807	0	0	0
5227032	0.116167	0.099867	0.12983	0	0	0	0.206271	0.11564	0.185529	0	0	0
5227033	0.267744	0.233042	0.315301	0	0	0	0.319719	0.395143	0.344553	0	0	0
5227034	0.030314	0.033308	0.030918	0	0	0	0.041258	0.019277	0	0	0	0
5227035	0.136398	0.11654	0.185563	0	0	0.05313	0.144419	0.134966	0.212061	0	0	0
5227036	0.308127	0.233139	0.364941	0	0	0.05313	0.288809	0.250772	0.371107	0	0	0
